# Supplementary material for: Comparative whole-genome analyses of articular chondrocytes and skin fibroblasts reveal distinct genome instability landscapes in mesenchymal cell types
Source: PLoS Genet. 2026 May 20;22(5):e1012156. doi: 10.1371/journal.pgen.1012156 (PMC13211306; doi:10.1371/journal.pgen.1012156)
Supplement: S1 Table — (XLSX) [file pgen.1012156.s014.xlsx]

## Sheet: S1
Table S1
Demographic information and coverage statistics of chondrocyte samples sequenced in this study.
Sample	Donor_ID	Age	Sex	Donor status	Source of tissue	Average coverage	Sequencer
B01	Donor_02	73	Male	Healthy	Femur cartilage of cadaver	91.2933	NovaSeq6000
B02	Donor_02	73	Male	Healthy	Femur cartilage of cadaver	80.383	NovaSeq6000
B03	Donor_05	56	Female	Healthy	Femur cartilage of cadaver	54.0797	DNBSEQ-T7
B04	Donor_05	56	Female	Healthy	Femur cartilage of cadaver	95.5215	DNBSEQ-T7
B05	Donor_06	59	Female	Healthy	Femur cartilage of cadaver	73.8495	DNBSEQ-T7
B06	Donor_06	59	Female	Healthy	Femur cartilage of cadaver	38.6089	DNBSEQ-T7
A01	Donor_01	69	Male	Osteoarthritis	Waste tissue of total knee replacement surgery	104.49	NovaSeq6000
A02	Donor_01	69	Male	Osteoarthritis	Waste tissue of total knee replacement surgery	99.7758	NovaSeq6000
A03	Donor_03	62	Female	Osteoarthritis	Waste tissue of total knee replacement surgery	74.7676	NovaSeq6000
A04	Donor_03	62	Female	Osteoarthritis	Waste tissue of total knee replacement surgery	69.239	NovaSeq6000
A05	Donor_04	73	Female	Osteoarthritis	Waste tissue of total knee replacement surgery	66.719	NovaSeq6000
A06	Donor_04	73	Female	Osteoarthritis	Waste tissue of total knee replacement surgery	82.6238	NovaSeq6000
A07	Donor_07	60	Male	Osteoarthritis	Waste tissue of total knee replacement surgery	71.1031	DNBSEQ-T7
A08	Donor_07	60	Male	Osteoarthritis	Waste tissue of total knee replacement surgery	59.2787	DNBSEQ-T7
A09	Donor_08	86	Male	Osteoarthritis	Waste tissue of total knee replacement surgery	92.8296	DNBSEQ-T7
A10	Donor_08	86	Male	Osteoarthritis	Waste tissue of total knee replacement surgery	54.532	DNBSEQ-T7
A11	Donor_09	55	Female	Osteoarthritis	Waste tissue of total knee replacement surgery	70.2287	DNBSEQ-T7
A12	Donor_09	55	Female	Osteoarthritis	Waste tissue of total knee replacement surgery	76.352	DNBSEQ-T7
