# Supplementary material for: Comparative whole-genome analyses of articular chondrocytes and skin fibroblasts reveal distinct genome instability landscapes in mesenchymal cell types
Source: PLoS Genet. 2026 May 20;22(5):e1012156. doi: 10.1371/journal.pgen.1012156 (PMC13211306; doi:10.1371/journal.pgen.1012156)
Supplement: S5 Table — Datasheets in S5 Table: S5a Table: Percentage of donors with average MEML value >0 for indicated motifs and cell types. S5b Table: Mean and median motif enrichment and MEML in different cell types for indicated motifs with corresponding P- values from Wilcox rank sum test. S5c Table: Contribution of aTn and nCg MEML respectively to all AT and CG pair mutations detected in different cell types. S5d Table: Motif-motif correlation analyses. S5e Table: Decomposition of mutational motif enrichment per donor into component mutation rates. S5f Table: Spearman correlation analysis between donor age and average donor MEML for indicated motifs and cell types. S5g Table: Sample-specific enrichment and MEML values for all motifs and samples analyzed in this study. (XLSX) [file pgen.1012156.s018.xlsx]

## Sheet: Legends
Table S5
Analyses of mutational motifs.
S5a	Percentage of donors with average MEML value >0 for indicated motifs and cell types.
S5b	Mean and median motif enrichment and MEML in different cell types for indictaed motifs with corresponding P- values from wilcox rank sum test.
S5c	Contribution of aTn and nCg MEML respectively to all AT and CG pair mutations detected in different cell types.
S5d	Motif-motif correlation analyses.
S5e	Decomposition of mutational motif enrichment per donor into component mutation rates.
S5f	Spearman correlation analysis between donor age and average donor MEML for indicated motifs and cell types.
S5g	Sample-specific enrichment and MEML values for all motifs and samples analyzed in this study.

## Sheet: S5a
Percentage of donors with average MEML value >0 for indicated motifs and cell types.
Motif	Type	AF_filter	Source_study	number_of_donors	%donors with MEML > 0
aCy→aTy	Chondrocyte, OA	None	This study	6	0
aCy→aTy	Chondrocyte, OA	<45%	This study	6	0
aCy→aTy	Chondrocyte, OA	45%-55% or ≥90%	This study	6	0
aCy→aTy	Chondrocyte, OA, lesion	None	Ren et al. 2025	9	0
aCy→aTy	Chondrocyte, OA, non-lesion	None	Ren et al. 2025	4	0
aCy→aTy	Chondrocyte, healthy	None	Ren et al. 2025	8	0
aCy→aTy	Chondrocyte, healthy	None	This study	3	0
aCy→aTy	Chondrocyte, healthy	<45%	This study	3	0
aCy→aTy	Chondrocyte, healthy	45%-55% or ≥90%	This study	3	0
aCy→aTy	Fibroblast, sun-exposed	45%-55% or ≥90%	Saini et al. 2016, 2021	2	0
aCy→aTy	Fibroblast, sun-protected	45%-55% or ≥90%	Saini et al. 2016, 2021	21	0
aTn→aCn	Chondrocyte, OA	None	This study	6	100
aTn→aCn	Chondrocyte, OA	<45%	This study	6	100
aTn→aCn	Chondrocyte, OA	45%-55% or ≥90%	This study	6	100
aTn→aCn	Chondrocyte, OA, lesion	None	Ren et al. 2025	9	100
aTn→aCn	Chondrocyte, OA, non-lesion	None	Ren et al. 2025	4	100
aTn→aCn	Chondrocyte, healthy	None	Ren et al. 2025	8	87.5
aTn→aCn	Chondrocyte, healthy	None	This study	3	100
aTn→aCn	Chondrocyte, healthy	<45%	This study	3	100
aTn→aCn	Chondrocyte, healthy	45%-55% or ≥90%	This study	3	100
aTn→aCn	Fibroblast, sun-exposed	45%-55% or ≥90%	Saini et al. 2016, 2021	2	50
aTn→aCn	Fibroblast, sun-protected	45%-55% or ≥90%	Saini et al. 2016, 2021	21	76.1905
cTg→cAg	Chondrocyte, OA	None	This study	6	0
cTg→cAg	Chondrocyte, OA	<45%	This study	6	0
cTg→cAg	Chondrocyte, OA	45%-55% or ≥90%	This study	6	0
cTg→cAg	Chondrocyte, OA, lesion	None	Ren et al. 2025	9	11.1111
cTg→cAg	Chondrocyte, OA, non-lesion	None	Ren et al. 2025	4	0
cTg→cAg	Chondrocyte, healthy	None	Ren et al. 2025	8	0
cTg→cAg	Chondrocyte, healthy	None	This study	3	0
cTg→cAg	Chondrocyte, healthy	<45%	This study	3	0
cTg→cAg	Chondrocyte, healthy	45%-55% or ≥90%	This study	3	0
cTg→cAg	Fibroblast, sun-exposed	45%-55% or ≥90%	Saini et al. 2016, 2021	2	0
cTg→cAg	Fibroblast, sun-protected	45%-55% or ≥90%	Saini et al. 2016, 2021	21	0
gCn→gAn	Chondrocyte, OA	None	This study	6	0
gCn→gAn	Chondrocyte, OA	<45%	This study	6	0
gCn→gAn	Chondrocyte, OA	45%-55% or ≥90%	This study	6	0
gCn→gAn	Chondrocyte, OA, lesion	None	Ren et al. 2025	9	0
gCn→gAn	Chondrocyte, OA, non-lesion	None	Ren et al. 2025	4	0
gCn→gAn	Chondrocyte, healthy	None	Ren et al. 2025	8	0
gCn→gAn	Chondrocyte, healthy	None	This study	3	0
gCn→gAn	Chondrocyte, healthy	<45%	This study	3	0
gCn→gAn	Chondrocyte, healthy	45%-55% or ≥90%	This study	3	0
gCn→gAn	Fibroblast, sun-exposed	45%-55% or ≥90%	Saini et al. 2016, 2021	2	0
gCn→gAn	Fibroblast, sun-protected	45%-55% or ≥90%	Saini et al. 2016, 2021	21	0
hTg→hGg	Chondrocyte, OA	None	This study	6	0
hTg→hGg	Chondrocyte, OA	<45%	This study	6	0
hTg→hGg	Chondrocyte, OA	45%-55% or ≥90%	This study	6	0
hTg→hGg	Chondrocyte, OA, lesion	None	Ren et al. 2025	9	55.5556
hTg→hGg	Chondrocyte, OA, non-lesion	None	Ren et al. 2025	4	50
hTg→hGg	Chondrocyte, healthy	None	Ren et al. 2025	8	25
hTg→hGg	Chondrocyte, healthy	None	This study	3	33.3333
hTg→hGg	Chondrocyte, healthy	<45%	This study	3	0
hTg→hGg	Chondrocyte, healthy	45%-55% or ≥90%	This study	3	0
hTg→hGg	Fibroblast, sun-exposed	45%-55% or ≥90%	Saini et al. 2016, 2021	2	50
hTg→hGg	Fibroblast, sun-protected	45%-55% or ≥90%	Saini et al. 2016, 2021	21	0
nCg→nTg	Chondrocyte, OA	None	This study	6	100
nCg→nTg	Chondrocyte, OA	<45%	This study	6	100
nCg→nTg	Chondrocyte, OA	45%-55% or ≥90%	This study	6	100
nCg→nTg	Chondrocyte, OA, lesion	None	Ren et al. 2025	9	100
nCg→nTg	Chondrocyte, OA, non-lesion	None	Ren et al. 2025	4	100
nCg→nTg	Chondrocyte, healthy	None	Ren et al. 2025	8	100
nCg→nTg	Chondrocyte, healthy	None	This study	3	100
nCg→nTg	Chondrocyte, healthy	<45%	This study	3	100
nCg→nTg	Chondrocyte, healthy	45%-55% or ≥90%	This study	3	100
nCg→nTg	Fibroblast, sun-exposed	45%-55% or ≥90%	Saini et al. 2016, 2021	2	100
nCg→nTg	Fibroblast, sun-protected	45%-55% or ≥90%	Saini et al. 2016, 2021	21	100
nTt→nCt	Chondrocyte, OA	None	This study	6	0
nTt→nCt	Chondrocyte, OA	<45%	This study	6	0
nTt→nCt	Chondrocyte, OA	45%-55% or ≥90%	This study	6	0
nTt→nCt	Chondrocyte, OA, lesion	None	Ren et al. 2025	9	0
nTt→nCt	Chondrocyte, OA, non-lesion	None	Ren et al. 2025	4	0
nTt→nCt	Chondrocyte, healthy	None	Ren et al. 2025	8	0
nTt→nCt	Chondrocyte, healthy	None	This study	3	0
nTt→nCt	Chondrocyte, healthy	<45%	This study	3	0
nTt→nCt	Chondrocyte, healthy	45%-55% or ≥90%	This study	3	0
nTt→nCt	Fibroblast, sun-exposed	45%-55% or ≥90%	Saini et al. 2016, 2021	2	100
nTt→nCt	Fibroblast, sun-protected	45%-55% or ≥90%	Saini et al. 2016, 2021	21	4.7619
tCw→tGw	Chondrocyte, OA	None	This study	6	66.6667
tCw→tGw	Chondrocyte, OA	<45%	This study	6	33.3333
tCw→tGw	Chondrocyte, OA	45%-55% or ≥90%	This study	6	0
tCw→tGw	Chondrocyte, OA, lesion	None	Ren et al. 2025	9	0
tCw→tGw	Chondrocyte, OA, non-lesion	None	Ren et al. 2025	4	0
tCw→tGw	Chondrocyte, healthy	None	Ren et al. 2025	8	0
tCw→tGw	Chondrocyte, healthy	None	This study	3	0
tCw→tGw	Chondrocyte, healthy	<45%	This study	3	0
tCw→tGw	Chondrocyte, healthy	45%-55% or ≥90%	This study	3	0
tCw→tGw	Fibroblast, sun-exposed	45%-55% or ≥90%	Saini et al. 2016, 2021	2	50
tCw→tGw	Fibroblast, sun-protected	45%-55% or ≥90%	Saini et al. 2016, 2021	21	28.5714
tCw→tTw	Chondrocyte, OA	None	This study	6	0
tCw→tTw	Chondrocyte, OA	<45%	This study	6	0
tCw→tTw	Chondrocyte, OA	45%-55% or ≥90%	This study	6	0
tCw→tTw	Chondrocyte, OA, lesion	None	Ren et al. 2025	9	0
tCw→tTw	Chondrocyte, OA, non-lesion	None	Ren et al. 2025	4	0
tCw→tTw	Chondrocyte, healthy	None	Ren et al. 2025	8	0
tCw→tTw	Chondrocyte, healthy	None	This study	3	0
tCw→tTw	Chondrocyte, healthy	<45%	This study	3	0
tCw→tTw	Chondrocyte, healthy	45%-55% or ≥90%	This study	3	0
tCw→tTw	Fibroblast, sun-exposed	45%-55% or ≥90%	Saini et al. 2016, 2021	2	100
tCw→tTw	Fibroblast, sun-protected	45%-55% or ≥90%	Saini et al. 2016, 2021	21	61.9048
tgC→tgA	Chondrocyte, OA	None	This study	6	0
tgC→tgA	Chondrocyte, OA	<45%	This study	6	0
tgC→tgA	Chondrocyte, OA	45%-55% or ≥90%	This study	6	0
tgC→tgA	Chondrocyte, OA, lesion	None	Ren et al. 2025	9	0
tgC→tgA	Chondrocyte, OA, non-lesion	None	Ren et al. 2025	4	0
tgC→tgA	Chondrocyte, healthy	None	Ren et al. 2025	8	0
tgC→tgA	Chondrocyte, healthy	None	This study	3	0
tgC→tgA	Chondrocyte, healthy	<45%	This study	3	0
tgC→tgA	Chondrocyte, healthy	45%-55% or ≥90%	This study	3	0
tgC→tgA	Fibroblast, sun-exposed	45%-55% or ≥90%	Saini et al. 2016, 2021	2	0
tgC→tgA	Fibroblast, sun-protected	45%-55% or ≥90%	Saini et al. 2016, 2021	21	0
yCn→yTn	Chondrocyte, OA	None	This study	6	0
yCn→yTn	Chondrocyte, OA	<45%	This study	6	0
yCn→yTn	Chondrocyte, OA	45%-55% or ≥90%	This study	6	0
yCn→yTn	Chondrocyte, OA, lesion	None	Ren et al. 2025	9	0
yCn→yTn	Chondrocyte, OA, non-lesion	None	Ren et al. 2025	4	0
yCn→yTn	Chondrocyte, healthy	None	Ren et al. 2025	8	0
yCn→yTn	Chondrocyte, healthy	None	This study	3	0
yCn→yTn	Chondrocyte, healthy	<45%	This study	3	0
yCn→yTn	Chondrocyte, healthy	45%-55% or ≥90%	This study	3	0
yCn→yTn	Fibroblast, sun-exposed	45%-55% or ≥90%	Saini et al. 2016, 2021	2	100
yCn→yTn	Fibroblast, sun-protected	45%-55% or ≥90%	Saini et al. 2016, 2021	21	61.9048

## Sheet: S5b
Mean and median motif enrichment and MEML in different cell types for indictaed motifs with corresponding P- values from wilcox rank sum test.
Feature	Motif	group 1	group 2	group 1 median	group 2 median	group 1 mean	group 2 mean	mann-whitney-wilcox test p-value (two-sided)	mann-whitney-wilcox test p-value (one-sided)
Enrichment per donor	aTn→aCn	Chondrocyte, healthy (clone)	Chondrocyte, OA (clone)	1.80337	1.61709	1.71634	1.73661	1	0.5
Enrichment per donor	aTn→aCn	Chondrocyte, healthy (single cell)	Chondrocyte, OA, lesion (single cell)	1.71611	1.65354	1.65489	1.6697	0.962567	0.481283
Enrichment per donor	aTn→aCn	Chondrocyte, healthy (single cell)	Chondrocyte, OA, non-lesion (single cell)	1.71611	1.61237	1.65489	1.54439	0.367677	0.183838
Enrichment per donor	aTn→aCn	Chondrocyte, OA, lesion (single cell)	Chondrocyte, OA, non-lesion (single cell)	1.65354	1.61237	1.6697	1.54439	0.413986	0.206993
Enrichment per donor	aTr→aCr	Chondrocyte, healthy (clone)	Chondrocyte, OA (clone)	1.85591	1.9204	2.00284	2.03997	0.714286	0.357143
Enrichment per donor	aTr→aCr	Chondrocyte, healthy (single cell)	Chondrocyte, OA, lesion (single cell)	2.02647	1.97784	2.03372	1.97513	0.962567	0.481283
Enrichment per donor	aTr→aCr	Chondrocyte, healthy (single cell)	Chondrocyte, OA, non-lesion (single cell)	2.02647	1.94474	2.03372	1.91837	0.808081	0.40404
Enrichment per donor	aTr→aCr	Chondrocyte, OA, lesion (single cell)	Chondrocyte, OA, non-lesion (single cell)	1.97784	1.94474	1.97513	1.91837	0.71049	0.355245
Enrichment per donor	nCg→nTg	Chondrocyte, healthy (clone)	Chondrocyte, OA (clone)	6.43439	5.97649	6.56127	6.045	0.380952	0.190476
Enrichment per donor	nCg→nTg	Chondrocyte, healthy (single cell)	Chondrocyte, OA, lesion (single cell)	4.10059	3.87555	4.18548	4.01402	0.480708	0.240354
Enrichment per donor	nCg→nTg	Chondrocyte, healthy (single cell)	Chondrocyte, OA, non-lesion (single cell)	4.10059	3.94125	4.18548	3.82318	0.569697	0.284848
Enrichment per donor	nCg→nTg	Chondrocyte, OA, lesion (single cell)	Chondrocyte, OA, non-lesion (single cell)	3.87555	3.94125	4.01402	3.82318	0.825175	0.412587
Enrichment per donor	rCg→rTg	Chondrocyte, healthy (clone)	Chondrocyte, OA (clone)	7.83675	7.50931	8.19565	7.66478	0.261905	0.130952
Enrichment per donor	rCg→rTg	Chondrocyte, healthy (single cell)	Chondrocyte, OA, lesion (single cell)	4.90108	4.71393	5.06091	4.76606	0.672974	0.336487
Enrichment per donor	rCg→rTg	Chondrocyte, healthy (single cell)	Chondrocyte, OA, non-lesion (single cell)	4.90108	4.54103	5.06091	4.46158	0.569697	0.284848
Enrichment per donor	rCg→rTg	Chondrocyte, OA, lesion (single cell)	Chondrocyte, OA, non-lesion (single cell)	4.71393	4.54103	4.76606	4.46158	0.503497	0.251748
Enrichment per donor	yCg→yTg	Chondrocyte, healthy (clone)	Chondrocyte, OA (clone)	4.66473	4.11109	4.70784	4.27241	0.261905	0.130952
Enrichment per donor	yCg→yTg	Chondrocyte, healthy (single cell)	Chondrocyte, OA, lesion (single cell)	3.27385	3.09524	3.28889	3.23685	0.672974	0.336487
Enrichment per donor	yCg→yTg	Chondrocyte, healthy (single cell)	Chondrocyte, OA, non-lesion (single cell)	3.27385	3.35228	3.28889	3.19136	0.933333	0.466667
Enrichment per donor	yCg→yTg	Chondrocyte, OA, lesion (single cell)	Chondrocyte, OA, non-lesion (single cell)	3.09524	3.35228	3.23685	3.19136	0.825175	0.412587
Enrichment per donor	aTn→aCn	Chondrocyte, clone	Chondrocyte, single cell	1.62398	1.6385	1.72985	1.63356	0.366646	0.183323
Enrichment per donor	aTn→aCn	Chondrocyte, clone	Fibroblast, sun-protected	1.62398	1.44829	1.72985	1.47608	0.00770927	0.00385464
Enrichment per donor	aTn→aCn	Chondrocyte, single cell	Fibroblast, sun-protected	1.6385	1.44829	1.63356	1.47608	0.02867	0.014335
Enrichment per donor	aTr→aCr	Chondrocyte, clone	Chondrocyte, single cell	1.90581	1.97784	2.02759	1.97925	1	0.5
Enrichment per donor	aTr→aCr	Chondrocyte, clone	Fibroblast, sun-protected	1.90581	1.62057	2.02759	1.69036	0.0165172	0.0082586
Enrichment per donor	aTr→aCr	Chondrocyte, single cell	Fibroblast, sun-protected	1.97784	1.62057	1.97925	1.69036	0.0058867	0.00294335
Enrichment per donor	nCg→nTg	Chondrocyte, clone	Chondrocyte, single cell	6.06565	4.12445	6.21709	4.09882	1.28018e-06	6.40092e-07
Enrichment per donor	nCg→nTg	Chondrocyte, clone	Fibroblast, sun-exposed	6.06565	1.46492	6.21709	1.46492	0.0363636	0.0181818
Enrichment per donor	nCg→nTg	Chondrocyte, clone	Fibroblast, sun-protected	6.06565	2.50225	6.21709	3.17039	1.67748e-06	8.38741e-07
Enrichment per donor	nCg→nTg	Chondrocyte, single cell	Fibroblast, sun-exposed	4.12445	1.46492	4.09882	1.46492	0.0116959	0.00584795
Enrichment per donor	nCg→nTg	Chondrocyte, single cell	Fibroblast, sun-protected	4.12445	2.50225	4.09882	3.17039	0.0596747	0.0298374
Enrichment per donor	nCg→nTg	Fibroblast, sun-exposed	Fibroblast, sun-protected	1.46492	2.50225	1.46492	3.17039	0.126482	0.0632411
Enrichment per donor	rCg→rTg	Chondrocyte, clone	Chondrocyte, single cell	7.66899	4.73918	7.84174	4.87495	1.28018e-06	6.40092e-07
Enrichment per donor	rCg→rTg	Chondrocyte, clone	Fibroblast, sun-exposed	7.66899	1.22941	7.84174	1.22941	0.2	0.1
Enrichment per donor	rCg→rTg	Chondrocyte, clone	Fibroblast, sun-protected	7.66899	4.53044	7.84174	4.49266	0.000102485	5.12427e-05
Enrichment per donor	rCg→rTg	Chondrocyte, single cell	Fibroblast, sun-exposed	4.73918	1.22941	4.87495	1.22941	0.111111	0.0555556
Enrichment per donor	rCg→rTg	Chondrocyte, single cell	Fibroblast, sun-protected	4.73918	4.53044	4.87495	4.49266	0.654813	0.327406
Enrichment per donor	rCg→rTg	Fibroblast, sun-exposed	Fibroblast, sun-protected	1.22941	4.53044	1.22941	4.49266	0.125	0.0625
Enrichment per donor	yCg→yTg	Chondrocyte, clone	Chondrocyte, single cell	4.31478	3.26028	4.41755	3.30419	0.000698981	0.00034949
Enrichment per donor	yCg→yTg	Chondrocyte, clone	Fibroblast, sun-exposed	4.31478	2.04044	4.41755	2.04044	0.0363636	0.0181818
Enrichment per donor	yCg→yTg	Chondrocyte, clone	Fibroblast, sun-protected	4.31478	2.62949	4.41755	2.86337	0.000152651	7.63255e-05
Enrichment per donor	yCg→yTg	Chondrocyte, single cell	Fibroblast, sun-exposed	3.26028	2.04044	3.30419	2.04044	0.0116959	0.00584795
Enrichment per donor	yCg→yTg	Chondrocyte, single cell	Fibroblast, sun-protected	3.26028	2.62949	3.30419	2.86337	0.063898	0.031949
Enrichment per donor	yCg→yTg	Fibroblast, sun-exposed	Fibroblast, sun-protected	2.04044	2.62949	2.04044	2.86337	0.197628	0.0988142
MEML (average in a donor	aTn→aCn	Chondrocyte, clone	Chondrocyte, single cell	14	8.2	14.5556	9.34248	0.0709415	0.0354708
MEML (average in a donor	aTn→aCn	Chondrocyte, clone	Fibroblast, sun-protected	14	17.5	14.5556	16.0714	0.617553	0.308777
MEML (average in a donor	aTn→aCn	Chondrocyte, clone	Fibroblast, sun-exposed	14	3.16667	14.5556	3.16667	0.0727273	0.0363636
MEML (average in a donor	aTn→aCn	Chondrocyte, single cell	Fibroblast, sun-protected	8.2	17.5	9.34248	16.0714	0.0596966	0.0298483
MEML (average in a donor	aTn→aCn	Chondrocyte, single cell	Fibroblast, sun-exposed	8.2	3.16667	9.34248	3.16667	0.143767	0.0718835
MEML (average in a donor	aTn→aCn	Fibroblast, sun-protected	Fibroblast, sun-exposed	17.5	3.16667	16.0714	3.16667	0.152063	0.0760315
MEML (average in a donor	nCg→nTg	Chondrocyte, clone	Chondrocyte, single cell	47	25.6	47.8333	26.5402	0.00527244	0.00263622
MEML (average in a donor	nCg→nTg	Chondrocyte, clone	Fibroblast, sun-protected	47	48.5	47.8333	51.0794	0.768606	0.384303
MEML (average in a donor	nCg→nTg	Chondrocyte, clone	Fibroblast, sun-exposed	47	71	47.8333	71	0.581818	0.290909
MEML (average in a donor	nCg→nTg	Chondrocyte, single cell	Fibroblast, sun-protected	25.6	48.5	26.5402	51.0794	8.00455e-07	4.00227e-07
MEML (average in a donor	nCg→nTg	Chondrocyte, single cell	Fibroblast, sun-exposed	25.6	71	26.5402	71	0.0467836	0.0233918
MEML (average in a donor	nCg→nTg	Fibroblast, sun-protected	Fibroblast, sun-exposed	48.5	71	51.0794	71	0.382616	0.191308
MEML (average in a donor	yCn→yTn	Chondrocyte, clone	Chondrocyte, single cell	0	0	0	0
MEML (average in a donor	yCn→yTn	Chondrocyte, clone	Fibroblast, sun-protected	0	143.5	0	348.635	0.00371506	0.00185753
MEML (average in a donor	yCn→yTn	Chondrocyte, clone	Fibroblast, sun-exposed	0	1466.08	0	1466.08	0.00296228	0.00148114
MEML (average in a donor	yCn→yTn	Chondrocyte, single cell	Fibroblast, sun-protected	0	143.5	0	348.635	0.00013466	6.73298e-05
MEML (average in a donor	yCn→yTn	Chondrocyte, single cell	Fibroblast, sun-exposed	0	1466.08	0	1466.08	3.93101e-05	1.96551e-05
MEML (average in a donor	yCn→yTn	Fibroblast, sun-protected	Fibroblast, sun-exposed	143.5	1466.08	348.635	1466.08	0.0840933	0.0420467
MEML (average in a donor	nTt→nCt	Chondrocyte, clone	Chondrocyte, single cell	0	0	0	0
MEML (average in a donor	nTt→nCt	Chondrocyte, clone	Fibroblast, sun-protected	0	0	0	0.642857	0.560624	0.280312
MEML (average in a donor	nTt→nCt	Chondrocyte, clone	Fibroblast, sun-exposed	0	53.1667	0	53.1667	0.00296228	0.00148114
MEML (average in a donor	nTt→nCt	Chondrocyte, single cell	Fibroblast, sun-protected	0	0	0	0.642857	0.397101	0.198551
MEML (average in a donor	nTt→nCt	Chondrocyte, single cell	Fibroblast, sun-exposed	0	53.1667	0	53.1667	3.93101e-05	1.96551e-05
MEML (average in a donor	nTt→nCt	Fibroblast, sun-protected	Fibroblast, sun-exposed	0	53.1667	0.642857	53.1667	0.000133564	6.67821e-05
MEML (average in a donor	aTr→aCr	Chondrocyte, clone	Chondrocyte, single cell	9	5.77778	10.9444	7.14412	0.177697	0.0888483
MEML (average in a donor	aTr→aCr	Chondrocyte, clone	Fibroblast, sun-protected	9	17	10.9444	15.5635	0.0700072	0.0350036
MEML (average in a donor	aTr→aCr	Chondrocyte, clone	Fibroblast, sun-exposed	9	2	10.9444	2	0.0727273	0.0363636
MEML (average in a donor	aTr→aCr	Chondrocyte, single cell	Fibroblast, sun-protected	5.77778	17	7.14412	15.5635	0.000227605	0.000113802
MEML (average in a donor	aTr→aCr	Chondrocyte, single cell	Fibroblast, sun-exposed	5.77778	2	7.14412	2	0.0724111	0.0362056
MEML (average in a donor	aTr→aCr	Fibroblast, sun-protected	Fibroblast, sun-exposed	17	2	15.5635	2	0.049141	0.0245705
MEML (average in a donor	rCg→rTg	Chondrocyte, clone	Chondrocyte, single cell	32	16.4	32.2222	16.7559	0.00391465	0.00195732
MEML (average in a donor	rCg→rTg	Chondrocyte, clone	Fibroblast, sun-protected	32	23	32.2222	21.0317	0.112117	0.0560586
MEML (average in a donor	rCg→rTg	Chondrocyte, clone	Fibroblast, sun-exposed	32	2.16667	32.2222	2.16667	0.0441527	0.0220763
MEML (average in a donor	rCg→rTg	Chondrocyte, single cell	Fibroblast, sun-protected	16.4	23	16.7559	21.0317	0.276794	0.138397
MEML (average in a donor	rCg→rTg	Chondrocyte, single cell	Fibroblast, sun-exposed	16.4	2.16667	16.7559	2.16667	0.0116959	0.00584795
MEML (average in a donor	rCg→rTg	Fibroblast, sun-protected	Fibroblast, sun-exposed	23	2.16667	21.0317	2.16667	0.152269	0.0761347
MEML (average in a donor	yCg→yTg	Chondrocyte, clone	Chondrocyte, single cell	15	8.8	15.6111	9.45458	0.074951	0.0374755
MEML (average in a donor	yCg→yTg	Chondrocyte, clone	Fibroblast, sun-protected	15	26	15.6111	38.7222	0.0144663	0.00723314
MEML (average in a donor	yCg→yTg	Chondrocyte, clone	Fibroblast, sun-exposed	15	114.25	15.6111	114.25	0.0363636	0.0181818
MEML (average in a donor	yCg→yTg	Chondrocyte, single cell	Fibroblast, sun-protected	8.8	26	9.45458	38.7222	1.69819e-06	8.49096e-07
MEML (average in a donor	yCg→yTg	Chondrocyte, single cell	Fibroblast, sun-exposed	8.8	114.25	9.45458	114.25	0.0116959	0.00584795
MEML (average in a donor	yCg→yTg	Fibroblast, sun-protected	Fibroblast, sun-exposed	26	114.25	38.7222	114.25	0.113274	0.0566372
MEML (average in a donor	yCh→yTh	Chondrocyte, clone	Chondrocyte, single cell	0	0	0	0
MEML (average in a donor	yCh→yTh	Chondrocyte, clone	Fibroblast, sun-protected	0	121.5	0	316.913	0.00371506	0.00185753
MEML (average in a donor	yCh→yTh	Chondrocyte, clone	Fibroblast, sun-exposed	0	1352.08	0	1352.08	0.00296228	0.00148114
MEML (average in a donor	yCh→yTh	Chondrocyte, single cell	Fibroblast, sun-protected	0	121.5	0	316.913	0.00013466	6.73298e-05
MEML (average in a donor	yCh→yTh	Chondrocyte, single cell	Fibroblast, sun-exposed	0	1352.08	0	1352.08	3.93101e-05	1.96551e-05
MEML (average in a donor	yCh→yTh	Fibroblast, sun-protected	Fibroblast, sun-exposed	121.5	1352.08	316.913	1352.08	0.0840933	0.0420467

## Sheet: S5c
Contribution of aTn and nCg MEML respectively to all AT and CG pair mutations detected in different cell types.
cell	Total AT mutation Count	Total aTn MEML	MEML aTn (% of total mutations in AT pairs)	Total CG mutation Count	Total nCg MEML	MEML nCg (% of total mutations in CG pairs)
Chondrocyte, clone	3112	262	8.41902	4794	861	17.9599
Chondrocyte, single cell	14372	884	6.15085	28070	2490	8.87068
Fibroblast, sun-exposed	6102	19	0.311373	25485	328	1.28703
Fibroblast, sun-protected	15039	570	3.79015	67714	1704	2.51647

## Sheet: S5d
Motif-motif correlation analyses.
cell	feature	motif_1	motif_2	rho	two_sided_p_value	one_sided_p_value
Chondrocyte, clone	Average MEML in a donor	aTn	aTr	0.833333	0.0082672	0.0041336
Chondrocyte, clone	Average MEML in a donor	nCg	rCg	0.924402	0.000363041	0.000181521
Chondrocyte, clone	Average MEML in a donor	nCg	yCg	0.983333	<0.001	<0.001
Chondrocyte, single cell	Average MEML in a donor	aTn	aTr	0.939878	<0.001	<0.001
Chondrocyte, single cell	Average MEML in a donor	nCg	rCg	0.985294	<0.001	<0.001
Chondrocyte, single cell	Average MEML in a donor	nCg	yCg	0.936275	0	0
Fibroblast, sun-protected	Average MEML in a donor	aTn	aTr	0.757718	<0.001	<0.001
Fibroblast, sun-protected	Average MEML in a donor	nCg	rCg	0.391115	0.0795707	0.0397854
Fibroblast, sun-protected	Average MEML in a donor	nCg	yCg	0.314044	0.16563	0.0828152
Fibroblast, sun-protected	Average MEML in a donor	nCg	yCn	-0.0240415	0.917614	0.458807
Fibroblast, sun-protected	Average MEML in a donor	nCg	yCh	-0.0240415	0.917614	0.458807
Fibroblast, sun-protected	Average MEML in a donor	nTt	aTn	-0.130265	0.573568	0.286784
Fibroblast, sun-protected	Average MEML in a donor	nTt	yCn	0.3418	0.12939	0.0646949
Fibroblast, sun-protected	Average MEML in a donor	yCn	yCg	0.870966	<0.001	<0.001
Chondrocyte, clone	Enrichment per donor	aTn	aTr	0.68	0.0503	0.02515
Chondrocyte, clone	Enrichment per donor	nCg	rCg	0.63	0.076	0.038
Chondrocyte, clone	Enrichment per donor	nCg	yCg	0.83	0.008	0.004
Chondrocyte, single cell	Enrichment per donor	aTn	aTr	0.9	<0.001	<0.001
Chondrocyte, single cell	Enrichment per donor	nCg	rCg	0.96	<0.001	<0.001
Chondrocyte, single cell	Enrichment per donor	nCg	yCg	0.96	<0.001	<0.001
Fibroblast, sun-protected	Enrichment per donor	aTn	aTr	0.91	<0.001	<0.001
Fibroblast, sun-protected	Enrichment per donor	nCg	rCg	0.98	<0.001	<0.001
Fibroblast, sun-protected	Enrichment per donor	nCg	yCg	0.91	<0.001	<0.001

## Sheet: S5e
Decomposition of mutational motif enrichment per donor into component mutation rates.
Anonymized_Donor_ID	cell	Motif	enrichment	motif_specific_mutation_rate	background_mutation_rate
Donor_05	Chondrocyte, clone	nCg	7.21271	0.173952	0.0241174
Donor_06	Chondrocyte, clone	nCg	6.43439	0.136842	0.0212673
Donor_02	Chondrocyte, clone	nCg	6.03671	0.127189	0.0210693
Donor_07	Chondrocyte, clone	nCg	6.4996	0.139053	0.0213941
Donor_08	Chondrocyte, clone	nCg	5.61798	0.0982456	0.0174877
Donor_09	Chondrocyte, clone	nCg	6.7508	0.110048	0.0163014
Donor_03	Chondrocyte, clone	nCg	6.06565	0.141225	0.0232828
Donor_04	Chondrocyte, clone	nCg	5.88733	0.123577	0.0209904
Donor_01	Chondrocyte, clone	nCg	5.44861	0.109628	0.0201204
P1	Chondrocyte, single cell	nCg	3.91053	0.0749255	0.0191599
P10	Chondrocyte, single cell	nCg	5.0693	0.0918624	0.0181213
P11	Chondrocyte, single cell	nCg	4.40459	0.0846233	0.0192126
P13	Chondrocyte, single cell	nCg	4.18899	0.0804668	0.0192091
P15	Chondrocyte, single cell	nCg	3.85667	0.0784314	0.0203366
P16	Chondrocyte, single cell	nCg	4.23082	0.0922727	0.0218097
P19	Chondrocyte, single cell	nCg	4.12445	0.0831919	0.0201704
P2	Chondrocyte, single cell	nCg	3.95471	0.0801768	0.0202737
P21	Chondrocyte, single cell	nCg	3.22325	0.0652956	0.0202577
P22	Chondrocyte, single cell	nCg	3.29447	0.06814	0.0206831
P3	Chondrocyte, single cell	nCg	4.59387	0.0944149	0.0205524
P30	Chondrocyte, single cell	nCg	5.48718	0.105487	0.0192243
P32	Chondrocyte, single cell	nCg	5.13545	0.0856672	0.0166815
P4	Chondrocyte, single cell	nCg	2.72489	0.0648574	0.0238019
P6	Chondrocyte, single cell	nCg	3.43078	0.081225	0.0236754
P7	Chondrocyte, single cell	nCg	3.80358	0.0792839	0.0208445
P8	Chondrocyte, single cell	nCg	4.24647	0.0763023	0.0179684
D1	Fibroblast, sun-protected	nCg	3.27085	0.0914127	0.0279477
D2	Fibroblast, sun-protected	nCg	1.35098	0.0611303	0.0452487
NS_1	Fibroblast, sun-protected	nCg	5.81935	0.105806	0.0181818
NS_10	Fibroblast, sun-protected	nCg	2.4986	0.0854054	0.0341812
NS_11	Fibroblast, sun-protected	nCg	3.64121	0.078534	0.0215681
NS_12	Fibroblast, sun-protected	nCg	2.75305	0.0864407	0.0313981
NS_13	Fibroblast, sun-protected	nCg	1.51849	0.0649234	0.0427553
NS_14	Fibroblast, sun-protected	nCg	5.0742	0.0957447	0.0188689
NS_15	Fibroblast, sun-protected	nCg	5.11595	0.101966	0.0199311
NS_16	Fibroblast, sun-protected	nCg	5.8107	0.108359	0.0186482
NS_17	Fibroblast, sun-protected	nCg	1.69065	0.0686922	0.0406307
NS_18	Fibroblast, sun-protected	nCg	4.54945	0.0971429	0.0213526
NS_19	Fibroblast, sun-protected	nCg	5.32028	0.0914341	0.0171859
NS_2	Fibroblast, sun-protected	nCg	2.50225	0.0633853	0.0253313
NS_3	Fibroblast, sun-protected	nCg	1.80168	0.0673077	0.0373583
NS_4	Fibroblast, sun-protected	nCg	1.30021	0.0596762	0.0458974
NS_5	Fibroblast, sun-protected	nCg	4.9928	0.107094	0.0214497
NS_6	Fibroblast, sun-protected	nCg	2.17634	0.0648925	0.0298172
NS_7	Fibroblast, sun-protected	nCg	2.48858	0.0564186	0.022671
NS_8	Fibroblast, sun-protected	nCg	1.63081	0.0578911	0.0354983
NS_9	Fibroblast, sun-protected	nCg	1.27183	0.0605938	0.0476429
D1	Fibroblast, sun-exposed	nCg	1.6104	0.0545426	0.0338689
D2	Fibroblast, sun-exposed	nCg	1.31943	0.0601935	0.0456208
Donor_05	Chondrocyte, clone	rCg	9.08121	0.219015	0.0241174
Donor_06	Chondrocyte, clone	rCg	7.83675	0.166667	0.0212673
Donor_02	Chondrocyte, clone	rCg	7.66899	0.16158	0.0210693
Donor_07	Chondrocyte, clone	rCg	7.12083	0.152344	0.0213941
Donor_08	Chondrocyte, clone	rCg	7.3849	0.129145	0.0174877
Donor_09	Chondrocyte, clone	rCg	8.68591	0.141593	0.0163014
Donor_03	Chondrocyte, clone	rCg	7.63372	0.177734	0.0232828
Donor_04	Chondrocyte, clone	rCg	8.31119	0.174455	0.0209904
Donor_01	Chondrocyte, clone	rCg	6.85213	0.137868	0.0201204
P1	Chondrocyte, single cell	rCg	4.62682	0.0886495	0.0191599
P10	Chondrocyte, single cell	rCg	5.7055	0.103391	0.0181213
P11	Chondrocyte, single cell	rCg	4.86792	0.0935252	0.0192126
P13	Chondrocyte, single cell	rCg	5.13073	0.0985567	0.0192091
P15	Chondrocyte, single cell	rCg	4.50676	0.0916521	0.0203366
P16	Chondrocyte, single cell	rCg	5.10358	0.111307	0.0218097
P19	Chondrocyte, single cell	rCg	4.71393	0.095082	0.0201704
P2	Chondrocyte, single cell	rCg	4.73918	0.0960809	0.0202737
P21	Chondrocyte, single cell	rCg	3.89586	0.0789211	0.0202577
P22	Chondrocyte, single cell	rCg	3.83434	0.0793061	0.0206831
P3	Chondrocyte, single cell	rCg	5.41699	0.111332	0.0205524
P30	Chondrocyte, single cell	rCg	7.05916	0.135707	0.0192243
P32	Chondrocyte, single cell	rCg	6.48414	0.108165	0.0166815
P4	Chondrocyte, single cell	rCg	3.03666	0.0722781	0.0238019
P6	Chondrocyte, single cell	rCg	4.06134	0.0961538	0.0236754
P7	Chondrocyte, single cell	rCg	4.62818	0.0964723	0.0208445
P8	Chondrocyte, single cell	rCg	5.06298	0.0909737	0.0179684
D1	Fibroblast, sun-protected	rCg	3.26395	0.0912201	0.0279477
D2	Fibroblast, sun-protected	rCg	0.362111	0.016385	0.0452487
NS_1	Fibroblast, sun-protected	rCg	7.24706	0.131765	0.0181818
NS_10	Fibroblast, sun-protected	rCg	2.1671	0.0740741	0.0341812
NS_11	Fibroblast, sun-protected	rCg	4.53044	0.0977131	0.0215681
NS_12	Fibroblast, sun-protected	rCg	2.87809	0.0903666	0.0313981
NS_13	Fibroblast, sun-protected	rCg	0.793469	0.033925	0.0427553
NS_14	Fibroblast, sun-protected	rCg	6.24164	0.117773	0.0188689
NS_15	Fibroblast, sun-protected	rCg	6.75828	0.1347	0.0199311
NS_16	Fibroblast, sun-protected	rCg	7.92562	0.147799	0.0186482
NS_17	Fibroblast, sun-protected	rCg	1.16628	0.0473868	0.0406307
NS_18	Fibroblast, sun-protected	rCg	5.41721	0.115672	0.0213526
NS_19	Fibroblast, sun-protected	rCg	5.83995	0.100365	0.0171859
NS_2	Fibroblast, sun-protected	rCg	2.44751	0.0619985	0.0253313
NS_3	Fibroblast, sun-protected	rCg	1.54281	0.0576369	0.0373583
NS_4	Fibroblast, sun-protected	rCg	0.50324	0.0230974	0.0458974
NS_5	Fibroblast, sun-protected	rCg	6.27825	0.134667	0.0214497
NS_6	Fibroblast, sun-protected	rCg	1.86882	0.0557229	0.0298172
NS_7	Fibroblast, sun-protected	rCg	2.98323	0.0676329	0.022671
NS_8	Fibroblast, sun-protected	rCg	1.26514	0.0449102	0.0354983
NS_9	Fibroblast, sun-protected	rCg	0.305487	0.0145543	0.0476429
D1	Fibroblast, sun-exposed	rCg	1.22941	0.0416389	0.0338689
D2	Fibroblast, sun-exposed	rCg	0.304799	0.0139052	0.0456208
Donor_05	Chondrocyte, clone	yCg	5.14401	0.12406	0.0241174
Donor_06	Chondrocyte, clone	yCg	4.66473	0.0992063	0.0212673
Donor_02	Chondrocyte, clone	yCg	4.31478	0.0909091	0.0210693
Donor_07	Chondrocyte, clone	yCg	5.86601	0.125498	0.0213941
Donor_08	Chondrocyte, clone	yCg	3.83237	0.0670194	0.0174877
Donor_09	Chondrocyte, clone	yCg	4.47302	0.0729167	0.0163014
Donor_03	Chondrocyte, clone	yCg	4.28549	0.0997783	0.0232828
Donor_04	Chondrocyte, clone	yCg	3.24088	0.0680272	0.0209904
Donor_01	Chondrocyte, clone	yCg	3.9367	0.0792079	0.0201204
P1	Chondrocyte, single cell	yCg	3.15347	0.0604203	0.0191599
P10	Chondrocyte, single cell	yCg	4.41469	0.08	0.0181213
P11	Chondrocyte, single cell	yCg	3.93741	0.0756477	0.0192126
P13	Chondrocyte, single cell	yCg	3.26028	0.0626271	0.0192091
P15	Chondrocyte, single cell	yCg	3.22213	0.0655271	0.0203366
P16	Chondrocyte, single cell	yCg	3.30575	0.0720974	0.0218097
P19	Chondrocyte, single cell	yCg	3.49138	0.0704225	0.0201704
P2	Chondrocyte, single cell	yCg	3.17222	0.0643127	0.0202737
P21	Chondrocyte, single cell	yCg	2.51003	0.0508475	0.0202577
P22	Chondrocyte, single cell	yCg	2.76446	0.0571776	0.0206831
P3	Chondrocyte, single cell	yCg	3.76526	0.0773849	0.0205524
P30	Chondrocyte, single cell	yCg	3.96784	0.0762791	0.0192243
P32	Chondrocyte, single cell	yCg	3.68692	0.0615034	0.0166815
P4	Chondrocyte, single cell	yCg	2.40965	0.0573543	0.0238019
P6	Chondrocyte, single cell	yCg	2.78032	0.0658251	0.0236754
P7	Chondrocyte, single cell	yCg	2.9539	0.0615727	0.0208445
P8	Chondrocyte, single cell	yCg	3.37548	0.060652	0.0179684
D1	Fibroblast, sun-protected	yCg	3.27736	0.0915948	0.0279477
D2	Fibroblast, sun-protected	yCg	2.16176	0.097817	0.0452487
NS_1	Fibroblast, sun-protected	yCg	4.08571	0.0742857	0.0181818
NS_10	Fibroblast, sun-protected	yCg	2.78909	0.0953347	0.0341812
NS_11	Fibroblast, sun-protected	yCg	2.73885	0.0590717	0.0215681
NS_12	Fibroblast, sun-protected	yCg	2.62949	0.0825611	0.0313981
NS_13	Fibroblast, sun-protected	yCg	2.12909	0.0910299	0.0427553
NS_14	Fibroblast, sun-protected	yCg	3.92157	0.0739958	0.0188689
NS_15	Fibroblast, sun-protected	yCg	3.49029	0.0695652	0.0199311
NS_16	Fibroblast, sun-protected	yCg	3.76025	0.070122	0.0186482
NS_17	Fibroblast, sun-protected	yCg	2.163	0.0878845	0.0406307
NS_18	Fibroblast, sun-protected	yCg	3.64456	0.077821	0.0213526
NS_19	Fibroblast, sun-protected	yCg	4.74029	0.0814664	0.0171859
NS_2	Fibroblast, sun-protected	yCg	2.55391	0.0646937	0.0253313
NS_3	Fibroblast, sun-protected	yCg	2.03745	0.0761155	0.0373583
NS_4	Fibroblast, sun-protected	yCg	1.92888	0.0885307	0.0458974
NS_5	Fibroblast, sun-protected	yCg	3.64631	0.0782123	0.0214497
NS_6	Fibroblast, sun-protected	yCg	2.46496	0.0734982	0.0298172
NS_7	Fibroblast, sun-protected	yCg	1.97832	0.0448505	0.022671
NS_8	Fibroblast, sun-protected	yCg	1.94278	0.0689655	0.0354983
NS_9	Fibroblast, sun-protected	yCg	2.04688	0.0975195	0.0476429
D1	Fibroblast, sun-exposed	yCg	1.9508	0.0660714	0.0338689
D2	Fibroblast, sun-exposed	yCg	2.13008	0.0971757	0.0456208

## Sheet: S5f
Spearman correlation analysis between donor age and average donor MEML for indicated motifs and cell types.
cell	motif	Spearman_coefficient	two_sided_p_value	one_sided_p_value	criteria
Chondrocyte, clone	nCg	-0.0251048	0.948884	0.474442	Including MEML=0
Chondrocyte, clone	aTn	0.276153	0.471962	0.235981	Including MEML=0
Chondrocyte, clone	aTr	0.468623	0.203236	0.101618	Including MEML=0
Chondrocyte, clone	rCg	0.130803	0.737301	0.36865	Including MEML=0
Chondrocyte, clone	yCg	0.00836827	0.982953	0.491477	Including MEML=0
Chondrocyte, single cell	nCg	0.511971	0.0356458	0.0178229	Including MEML=0
Chondrocyte, single cell	aTn	0.492327	0.0446842	0.0223421	Including MEML=0
Chondrocyte, single cell	aTr	0.511371	0.0358996	0.0179498	Including MEML=0
Chondrocyte, single cell	rCg	0.524249	0.0307521	0.015376	Including MEML=0
Chondrocyte, single cell	yCg	0.572131	0.0164019	0.00820094	Including MEML=0
Fibroblast, sun-protected	nCg	0.545514	0.0105336	0.0052668	Including MEML=0
Fibroblast, sun-protected	aTn	0.323729	0.152269	0.0761347	Including MEML=0
Fibroblast, sun-protected	yCn	0.118692	0.608352	0.304176	Including MEML=0
Fibroblast, sun-protected	aTr	0.581108	0.00573381	0.0028669	Including MEML=0
Fibroblast, sun-protected	rCg	0.0517363	0.823756	0.411878	Including MEML=0
Fibroblast, sun-protected	yCg	0.288086	0.205373	0.102686	Including MEML=0
Fibroblast, sun-protected	yCh	0.118692	0.608352	0.304176	Including MEML=0
Chondrocyte, clone	nCg	-0.0251048	0.948884	0.474442	Excluding MEML=0
Chondrocyte, clone	aTn	0.276153	0.471962	0.235981	Excluding MEML=0
Chondrocyte, clone	aTr	0.468623	0.203236	0.101618	Excluding MEML=0
Chondrocyte, clone	rCg	0.130803	0.737301	0.36865	Excluding MEML=0
Chondrocyte, clone	yCg	0.00836827	0.982953	0.491477	Excluding MEML=0
Chondrocyte, single cell	nCg	0.511971	0.0356458	0.0178229	Excluding MEML=0
Chondrocyte, single cell	aTn	0.461313	0.0720832	0.0360416	Excluding MEML=0
Chondrocyte, single cell	aTr	0.723247	0.00154419	0.000772093	Excluding MEML=0
Chondrocyte, single cell	rCg	0.524249	0.0307521	0.015376	Excluding MEML=0
Chondrocyte, single cell	yCg	0.572131	0.0164019	0.00820094	Excluding MEML=0
Fibroblast, sun-protected	nCg	0.545514	0.0105336	0.0052668	Excluding MEML=0
Fibroblast, sun-protected	aTn	0.434911	0.0922711	0.0461355	Excluding MEML=0
Fibroblast, sun-protected	yCn	0.143251	0.640588	0.320294	Excluding MEML=0
Fibroblast, sun-protected	aTr	0.531121	0.0159662	0.00798308	Excluding MEML=0
Fibroblast, sun-protected	rCg	0.390118	0.135221	0.0676103	Excluding MEML=0
Fibroblast, sun-protected	yCg	0.288086	0.205373	0.102686	Excluding MEML=0
Fibroblast, sun-protected	yCh	0.143251	0.640588	0.320294	Excluding MEML=0
Chondrocyte, single cell	nCg	0.06	0.867	0.4335	Down-sampled to donors between ages 55-86
Chondrocyte, single cell	aTn	0.042	0.091	0.0455	Down-sampled to donors between ages 55-87

## Sheet: S5g
Sample-specific enrichment and MEML values for all motifs and samples analyzed in this study.
Sample	Donor_ID	Motif	Enrichment	BH_Fisher_p-value	MEML	Sex	Age	Type	Source_study
B04	Donor_05	aCtoAy	1.20598	0.308912	0	Female	56	Chondrocyte, healthy	This study
B03	Donor_05	aCtoAy	2.05122	0.112951	0	Female	56	Chondrocyte, healthy	This study
B05	Donor_06	aCtoAy	0.851587	0.740706	0	Female	59	Chondrocyte, healthy	This study
B06	Donor_06	aCtoAy	1.46672	0.152724	0	Female	59	Chondrocyte, healthy	This study
B01	Donor_02	aCtoAy	1.42585	0.214917	0	Male	73	Chondrocyte, healthy	This study
B02	Donor_02	aCtoAy	1.48287	0.112951	0	Male	73	Chondrocyte, healthy	This study
A01	Donor_01	aCtoAy	2.04286	0.0303784	10	Male	69	Chondrocyte, OA	This study
A02	Donor_01	aCtoAy	1.43067	0.112951	0	Male	69	Chondrocyte, OA	This study
A08	Donor_07	aCtoAy	2.21099	0.112951	0	Male	60	Chondrocyte, OA	This study
A07	Donor_07	aCtoAy	1.05631	0.500378	0	Male	60	Chondrocyte, OA	This study
A09	Donor_08	aCtoAy	1.16173	0.350721	0	Male	86	Chondrocyte, OA	This study
A10	Donor_08	aCtoAy	1.43123	0.161946	0	Male	86	Chondrocyte, OA	This study
A11	Donor_09	aCtoAy	0	1	0	Female	55	Chondrocyte, OA	This study
A12	Donor_09	aCtoAy	1.38173	0.350721	0	Female	55	Chondrocyte, OA	This study
A03	Donor_03	aCtoAy	1.66558	0.112951	0	Female	62	Chondrocyte, OA	This study
A04	Donor_03	aCtoAy	1.66673	0.112951	0	Female	62	Chondrocyte, OA	This study
A05	Donor_04	aCtoAy	1.35849	0.184163	0	Female	73	Chondrocyte, OA	This study
A06	Donor_04	aCtoAy	2.86508	0.377927	0	Female	73	Chondrocyte, OA	This study
B04	Donor_05	aCtoGy	1.65512	0.478368	0	Female	56	Chondrocyte, healthy	This study
B03	Donor_05	aCtoGy	1.75819	0.539842	0	Female	56	Chondrocyte, healthy	This study
B05	Donor_06	aCtoGy	0	1	0	Female	59	Chondrocyte, healthy	This study
B06	Donor_06	aCtoGy	0.523616	1	0	Female	59	Chondrocyte, healthy	This study
B01	Donor_02	aCtoGy	0.746874	1	0	Male	73	Chondrocyte, healthy	This study
B02	Donor_02	aCtoGy	1.37009	0.478368	0	Male	73	Chondrocyte, healthy	This study
A01	Donor_01	aCtoGy	0.37094	1	0	Male	69	Chondrocyte, OA	This study
A02	Donor_01	aCtoGy	1.50129	0.478368	0	Male	69	Chondrocyte, OA	This study
A08	Donor_07	aCtoGy	0.393065	1	0	Male	60	Chondrocyte, OA	This study
A07	Donor_07	aCtoGy	1.40355	0.478368	0	Male	60	Chondrocyte, OA	This study
A09	Donor_08	aCtoGy	1.43697	0.478368	0	Male	86	Chondrocyte, OA	This study
A10	Donor_08	aCtoGy	1.48836	0.478368	0	Male	86	Chondrocyte, OA	This study
A11	Donor_09	aCtoGy	0	1	0	Female	55	Chondrocyte, OA	This study
A12	Donor_09	aCtoGy	1.47385	0.547155	0	Female	55	Chondrocyte, OA	This study
A03	Donor_03	aCtoGy	1.32392	0.547155	0	Female	62	Chondrocyte, OA	This study
A04	Donor_03	aCtoGy	1.65216	0.478368	0	Female	62	Chondrocyte, OA	This study
A05	Donor_04	aCtoGy	1.25124	0.547155	0	Female	73	Chondrocyte, OA	This study
A06	Donor_04	aCtoGy	0	1	0	Female	73	Chondrocyte, OA	This study
B04	Donor_05	aCtoTy	0.863745	1	0	Female	56	Chondrocyte, healthy	This study
B03	Donor_05	aCtoTy	0.82049	1	0	Female	56	Chondrocyte, healthy	This study
B05	Donor_06	aCtoTy	1.06448	1	0	Female	59	Chondrocyte, healthy	This study
B06	Donor_06	aCtoTy	0.655462	1	0	Female	59	Chondrocyte, healthy	This study
B01	Donor_02	aCtoTy	0.828848	1	0	Male	73	Chondrocyte, healthy	This study
B02	Donor_02	aCtoTy	0.943985	1	0	Male	73	Chondrocyte, healthy	This study
A01	Donor_01	aCtoTy	1.14654	1	0	Male	69	Chondrocyte, OA	This study
A02	Donor_01	aCtoTy	0.896837	1	0	Male	69	Chondrocyte, OA	This study
A08	Donor_07	aCtoTy	0.664335	1	0	Male	60	Chondrocyte, OA	This study
A07	Donor_07	aCtoTy	0.899841	1	0	Male	60	Chondrocyte, OA	This study
A09	Donor_08	aCtoTy	0.764859	1	0	Male	86	Chondrocyte, OA	This study
A10	Donor_08	aCtoTy	0.86371	1	0	Male	86	Chondrocyte, OA	This study
A11	Donor_09	aCtoTy	0	1	0	Female	55	Chondrocyte, OA	This study
A12	Donor_09	aCtoTy	0.278084	1	0	Female	55	Chondrocyte, OA	This study
A03	Donor_03	aCtoTy	0.561227	1	0	Female	62	Chondrocyte, OA	This study
A04	Donor_03	aCtoTy	0.952932	1	0	Female	62	Chondrocyte, OA	This study
A05	Donor_04	aCtoTy	0.59361	1	0	Female	73	Chondrocyte, OA	This study
A06	Donor_04	aCtoTy	0	1	0	Female	73	Chondrocyte, OA	This study
B04	Donor_05	aTtoAn	1.23408	0.196842	0	Female	56	Chondrocyte, healthy	This study
B03	Donor_05	aTtoAn	1.27496	0.334781	0	Female	56	Chondrocyte, healthy	This study
B05	Donor_06	aTtoAn	1.26611	0.471907	0	Female	59	Chondrocyte, healthy	This study
B06	Donor_06	aTtoAn	1.2845	0.267088	0	Female	59	Chondrocyte, healthy	This study
B01	Donor_02	aTtoAn	1.39227	0.196842	0	Male	73	Chondrocyte, healthy	This study
B02	Donor_02	aTtoAn	1.02979	0.506428	0	Male	73	Chondrocyte, healthy	This study
A01	Donor_01	aTtoAn	1.5303	0.0825367	0	Male	69	Chondrocyte, OA	This study
A02	Donor_01	aTtoAn	1.54292	0.00362404	17	Male	69	Chondrocyte, OA	This study
A08	Donor_07	aTtoAn	1.56482	0.150177	0	Male	60	Chondrocyte, OA	This study
A07	Donor_07	aTtoAn	1.39176	0.0506528	0	Male	60	Chondrocyte, OA	This study
A09	Donor_08	aTtoAn	1.41363	0.0838976	0	Male	86	Chondrocyte, OA	This study
A10	Donor_08	aTtoAn	1.45764	0.0501292	0	Male	86	Chondrocyte, OA	This study
A11	Donor_09	aTtoAn	2.052	0.483549	0	Female	55	Chondrocyte, OA	This study
A12	Donor_09	aTtoAn	1.52376	0.144961	0	Female	55	Chondrocyte, OA	This study
A03	Donor_03	aTtoAn	1.71397	0.00362404	12	Female	62	Chondrocyte, OA	This study
A04	Donor_03	aTtoAn	1.76708	0.00362404	13	Female	62	Chondrocyte, OA	This study
A05	Donor_04	aTtoAn	1.7156	0.00362404	15	Female	73	Chondrocyte, OA	This study
A06	Donor_04	aTtoAn	0	1	0	Female	73	Chondrocyte, OA	This study
B04	Donor_05	aTtoAr	1.4587	0.139994	0	Female	56	Chondrocyte, healthy	This study
B03	Donor_05	aTtoAr	1.30905	0.429777	0	Female	56	Chondrocyte, healthy	This study
B05	Donor_06	aTtoAr	0.601064	0.880401	0	Female	59	Chondrocyte, healthy	This study
B06	Donor_06	aTtoAr	1.34129	0.363791	0	Female	59	Chondrocyte, healthy	This study
B01	Donor_02	aTtoAr	1.11629	0.564863	0	Male	73	Chondrocyte, healthy	This study
B02	Donor_02	aTtoAr	1.014	0.595112	0	Male	73	Chondrocyte, healthy	This study
A01	Donor_01	aTtoAr	1.52604	0.212547	0	Male	69	Chondrocyte, OA	This study
A02	Donor_01	aTtoAr	1.56989	0.0599034	0	Male	69	Chondrocyte, OA	This study
A08	Donor_07	aTtoAr	2.06826	0.100769	0	Male	60	Chondrocyte, OA	This study
A07	Donor_07	aTtoAr	1.57121	0.0693169	0	Male	60	Chondrocyte, OA	This study
A09	Donor_08	aTtoAr	1.74096	0.0652705	0	Male	86	Chondrocyte, OA	This study
A10	Donor_08	aTtoAr	1.87445	0.0434096	9	Male	86	Chondrocyte, OA	This study
A11	Donor_09	aTtoAr	3.82836	0.363791	0	Female	55	Chondrocyte, OA	This study
A12	Donor_09	aTtoAr	1.89892	0.103612	0	Female	55	Chondrocyte, OA	This study
A03	Donor_03	aTtoAr	1.85448	0.0599034	0	Female	62	Chondrocyte, OA	This study
A04	Donor_03	aTtoAr	1.82801	0.0599034	0	Female	62	Chondrocyte, OA	This study
A05	Donor_04	aTtoAr	2.47891	8.72e-05	16	Female	73	Chondrocyte, OA	This study
A06	Donor_04	aTtoAr	0	1	0	Female	73	Chondrocyte, OA	This study
B04	Donor_05	aTtoAy	1.00826	0.690207	0	Female	56	Chondrocyte, healthy	This study
B03	Donor_05	aTtoAy	1.23478	0.690207	0	Female	56	Chondrocyte, healthy	This study
B05	Donor_06	aTtoAy	2.00592	0.549077	0	Female	59	Chondrocyte, healthy	This study
B06	Donor_06	aTtoAy	1.22404	0.690207	0	Female	59	Chondrocyte, healthy	This study
B01	Donor_02	aTtoAy	1.69087	0.456032	0	Male	73	Chondrocyte, healthy	This study
B02	Donor_02	aTtoAy	1.04608	0.690207	0	Male	73	Chondrocyte, healthy	This study
A01	Donor_01	aTtoAy	1.53459	0.456032	0	Male	69	Chondrocyte, OA	This study
A02	Donor_01	aTtoAy	1.51575	0.278108	0	Male	69	Chondrocyte, OA	This study
A08	Donor_07	aTtoAy	0.997994	0.711109	0	Male	60	Chondrocyte, OA	This study
A07	Donor_07	aTtoAy	1.21789	0.611338	0	Male	60	Chondrocyte, OA	This study
A09	Donor_08	aTtoAy	1.07635	0.690207	0	Male	86	Chondrocyte, OA	This study
A10	Donor_08	aTtoAy	1.05314	0.690207	0	Male	86	Chondrocyte, OA	This study
A11	Donor_09	aTtoAy	0	1	0	Female	55	Chondrocyte, OA	This study
A12	Donor_09	aTtoAy	1.0922	0.690207	0	Female	55	Chondrocyte, OA	This study
A03	Donor_03	aTtoAy	1.57738	0.330691	0	Female	62	Chondrocyte, OA	This study
A04	Donor_03	aTtoAy	1.70614	0.278108	0	Female	62	Chondrocyte, OA	This study
A05	Donor_04	aTtoAy	0.936773	0.715848	0	Female	73	Chondrocyte, OA	This study
A06	Donor_04	aTtoAy	0	1	0	Female	73	Chondrocyte, OA	This study
B04	Donor_05	aTtoCn	1.91431	4.59e-06	23	Female	56	Chondrocyte, healthy	This study
B03	Donor_05	aTtoCn	1.56504	0.0406987	6	Female	56	Chondrocyte, healthy	This study
B05	Donor_06	aTtoCn	2.37395	0.000679371	9	Female	59	Chondrocyte, healthy	This study
B06	Donor_06	aTtoCn	1.80049	0.000112167	18	Female	59	Chondrocyte, healthy	This study
B01	Donor_02	aTtoCn	1.2408	0.152815	0	Male	73	Chondrocyte, healthy	This study
B02	Donor_02	aTtoCn	1.49788	0.00131133	17	Male	73	Chondrocyte, healthy	This study
A01	Donor_01	aTtoCn	1.41638	0.0819609	0	Male	69	Chondrocyte, OA	This study
A02	Donor_01	aTtoCn	1.67368	4.59e-06	30	Male	69	Chondrocyte, OA	This study
A08	Donor_07	aTtoCn	1.55816	0.0340347	6	Male	60	Chondrocyte, OA	This study
A07	Donor_07	aTtoCn	1.57728	0.000148794	22	Male	60	Chondrocyte, OA	This study
A09	Donor_08	aTtoCn	1.64212	4.2e-05	24	Male	86	Chondrocyte, OA	This study
A10	Donor_08	aTtoCn	1.50557	0.000801826	19	Male	86	Chondrocyte, OA	This study
A11	Donor_09	aTtoCn	2.4624	0.105316	0	Female	55	Chondrocyte, OA	This study
A12	Donor_09	aTtoCn	1.79554	0.00131133	12	Female	55	Chondrocyte, OA	This study
A03	Donor_03	aTtoCn	1.89835	1.36e-05	20	Female	62	Chondrocyte, OA	This study
A04	Donor_03	aTtoCn	2.44042	5.84e-13	36	Female	62	Chondrocyte, OA	This study
A05	Donor_04	aTtoCn	1.55065	0.00092059	17	Female	73	Chondrocyte, OA	This study
A06	Donor_04	aTtoCn	2.9376	0.0312879	3	Female	73	Chondrocyte, OA	This study
B04	Donor_05	aTtoCr	1.98872	0.00120094	12	Female	56	Chondrocyte, healthy	This study
B03	Donor_05	aTtoCr	1.44619	0.205567	0	Female	56	Chondrocyte, healthy	This study
B05	Donor_06	aTtoCr	3.30585	0.000603539	8	Female	59	Chondrocyte, healthy	This study
B06	Donor_06	aTtoCr	2.26954	0.00015267	15	Female	59	Chondrocyte, healthy	This study
B01	Donor_02	aTtoCr	1.30233	0.21922	0	Male	73	Chondrocyte, healthy	This study
B02	Donor_02	aTtoCr	1.81527	0.00120094	14	Male	73	Chondrocyte, healthy	This study
A01	Donor_01	aTtoCr	1.82786	0.04683	5	Male	69	Chondrocyte, OA	This study
A02	Donor_01	aTtoCr	1.95649	4.17e-05	22	Male	69	Chondrocyte, OA	This study
A08	Donor_07	aTtoCr	1.79794	0.0477588	5	Male	60	Chondrocyte, OA	This study
A07	Donor_07	aTtoCr	1.6814	0.00406808	13	Male	60	Chondrocyte, OA	This study
A09	Donor_08	aTtoCr	2.50511	8.66e-09	29	Male	86	Chondrocyte, OA	This study
A10	Donor_08	aTtoCr	1.82347	0.000972485	15	Male	86	Chondrocyte, OA	This study
A11	Donor_09	aTtoCr	3.06269	0.160715	0	Female	55	Chondrocyte, OA	This study
A12	Donor_09	aTtoCr	1.8073	0.0287761	6	Female	55	Chondrocyte, OA	This study
A03	Donor_03	aTtoCr	2.59733	4.82e-06	18	Female	62	Chondrocyte, OA	This study
A04	Donor_03	aTtoCr	2.96052	8.33e-09	25	Female	62	Chondrocyte, OA	This study
A05	Donor_04	aTtoCr	1.66314	0.0101801	10	Female	73	Chondrocyte, OA	This study
A06	Donor_04	aTtoCr	2.21205	0.228119	0	Female	73	Chondrocyte, OA	This study
B04	Donor_05	aTtoCy	1.83949	0.0244512	10	Female	56	Chondrocyte, healthy	This study
B03	Donor_05	aTtoCy	1.70517	0.207284	0	Female	56	Chondrocyte, healthy	This study
B05	Donor_06	aTtoCy	1.33728	0.422838	0	Female	59	Chondrocyte, healthy	This study
B06	Donor_06	aTtoCy	1.30111	0.371402	0	Female	59	Chondrocyte, healthy	This study
B01	Donor_02	aTtoCy	1.17422	0.422838	0	Male	73	Chondrocyte, healthy	This study
B02	Donor_02	aTtoCy	1.17044	0.392667	0	Male	73	Chondrocyte, healthy	This study
A01	Donor_01	aTtoCy	1.0026	0.595602	0	Male	69	Chondrocyte, OA	This study
A02	Donor_01	aTtoCy	1.38876	0.134268	0	Male	69	Chondrocyte, OA	This study
A08	Donor_07	aTtoCy	1.28819	0.415062	0	Male	60	Chondrocyte, OA	This study
A07	Donor_07	aTtoCy	1.4764	0.123843	0	Male	60	Chondrocyte, OA	This study
A09	Donor_08	aTtoCy	0.752881	0.90002	0	Male	86	Chondrocyte, OA	This study
A10	Donor_08	aTtoCy	1.19708	0.376763	0	Male	86	Chondrocyte, OA	This study
A11	Donor_09	aTtoCy	1.76897	0.511969	0	Female	55	Chondrocyte, OA	This study
A12	Donor_09	aTtoCy	1.78201	0.134268	0	Female	55	Chondrocyte, OA	This study
A03	Donor_03	aTtoCy	1.21888	0.392667	0	Female	62	Chondrocyte, OA	This study
A04	Donor_03	aTtoCy	1.92033	0.0215001	12	Female	62	Chondrocyte, OA	This study
A05	Donor_04	aTtoCy	1.43587	0.155381	0	Female	73	Chondrocyte, OA	This study
A06	Donor_04	aTtoCy	4.37143	0.18797	0	Female	73	Chondrocyte, OA	This study
B04	Donor_05	aTtoGn	0.834442	1	0	Female	56	Chondrocyte, healthy	This study
B03	Donor_05	aTtoGn	1.28382	1	0	Female	56	Chondrocyte, healthy	This study
B05	Donor_06	aTtoGn	0	1	0	Female	59	Chondrocyte, healthy	This study
B06	Donor_06	aTtoGn	1.18157	1	0	Female	59	Chondrocyte, healthy	This study
B01	Donor_02	aTtoGn	0.937105	1	0	Male	73	Chondrocyte, healthy	This study
B02	Donor_02	aTtoGn	1.46459	0.402104	0	Male	73	Chondrocyte, healthy	This study
A01	Donor_01	aTtoGn	0.757423	1	0	Male	69	Chondrocyte, OA	This study
A02	Donor_01	aTtoGn	1.07581	1	0	Male	69	Chondrocyte, OA	This study
A08	Donor_07	aTtoGn	2.32487	0.402104	0	Male	60	Chondrocyte, OA	This study
A07	Donor_07	aTtoGn	1.02394	1	0	Male	60	Chondrocyte, OA	This study
A09	Donor_08	aTtoGn	1.06659	1	0	Male	86	Chondrocyte, OA	This study
A10	Donor_08	aTtoGn	1.02035	1	0	Male	86	Chondrocyte, OA	This study
A11	Donor_09	aTtoGn	0	1	0	Female	55	Chondrocyte, OA	This study
A12	Donor_09	aTtoGn	0	1	0	Female	55	Chondrocyte, OA	This study
A03	Donor_03	aTtoGn	1.665	0.402104	0	Female	62	Chondrocyte, OA	This study
A04	Donor_03	aTtoGn	0.950566	1	0	Female	62	Chondrocyte, OA	This study
A05	Donor_04	aTtoGn	0.675641	1	0	Female	73	Chondrocyte, OA	This study
A06	Donor_04	aTtoGn	0	1	0	Female	73	Chondrocyte, OA	This study
B04	Donor_05	aTtoGr	1.45636	0.585137	0	Female	56	Chondrocyte, healthy	This study
B03	Donor_05	aTtoGr	1.89812	0.585137	0	Female	56	Chondrocyte, healthy	This study
B05	Donor_06	aTtoGr	0	1	0	Female	59	Chondrocyte, healthy	This study
B06	Donor_06	aTtoGr	1.63669	0.585137	0	Female	59	Chondrocyte, healthy	This study
B01	Donor_02	aTtoGr	0.901615	1	0	Male	73	Chondrocyte, healthy	This study
B02	Donor_02	aTtoGr	1.98293	0.337548	0	Male	73	Chondrocyte, healthy	This study
A01	Donor_01	aTtoGr	1.51063	0.700619	0	Male	69	Chondrocyte, OA	This study
A02	Donor_01	aTtoGr	1.64893	0.448521	0	Male	69	Chondrocyte, OA	This study
A08	Donor_07	aTtoGr	2.19489	0.585137	0	Male	60	Chondrocyte, OA	This study
A07	Donor_07	aTtoGr	1.38715	0.585137	0	Male	60	Chondrocyte, OA	This study
A09	Donor_08	aTtoGr	0.21017	1	0	Male	86	Chondrocyte, OA	This study
A10	Donor_08	aTtoGr	1.18386	0.700619	0	Male	86	Chondrocyte, OA	This study
A11	Donor_09	aTtoGr	0	1	0	Female	55	Chondrocyte, OA	This study
A12	Donor_09	aTtoGr	0	1	0	Female	55	Chondrocyte, OA	This study
A03	Donor_03	aTtoGr	2.25187	0.377906	0	Female	62	Chondrocyte, OA	This study
A04	Donor_03	aTtoGr	0.63371	1	0	Female	62	Chondrocyte, OA	This study
A05	Donor_04	aTtoGr	0.668913	1	0	Female	73	Chondrocyte, OA	This study
A06	Donor_04	aTtoGr	0	1	0	Female	73	Chondrocyte, OA	This study
B04	Donor_05	aTtoGy	0.209173	1	0	Female	56	Chondrocyte, healthy	This study
B03	Donor_05	aTtoGy	0.559508	1	0	Female	56	Chondrocyte, healthy	This study
B05	Donor_06	aTtoGy	0	1	0	Female	59	Chondrocyte, healthy	This study
B06	Donor_06	aTtoGy	0.697021	1	0	Female	59	Chondrocyte, healthy	This study
B01	Donor_02	aTtoGy	0.975503	1	0	Male	73	Chondrocyte, healthy	This study
B02	Donor_02	aTtoGy	0.92985	1	0	Male	73	Chondrocyte, healthy	This study
A01	Donor_01	aTtoGy	0	1	0	Male	69	Chondrocyte, OA	This study
A02	Donor_01	aTtoGy	0.498387	1	0	Male	69	Chondrocyte, OA	This study
A08	Donor_07	aTtoGy	2.47122	1	0	Male	60	Chondrocyte, OA	This study
A07	Donor_07	aTtoGy	0.672017	1	0	Male	60	Chondrocyte, OA	This study
A09	Donor_08	aTtoGy	1.94906	0.633818	0	Male	86	Chondrocyte, OA	This study
A10	Donor_08	aTtoGy	0.861663	1	0	Male	86	Chondrocyte, OA	This study
A11	Donor_09	aTtoGy	0	1	0	Female	55	Chondrocyte, OA	This study
A12	Donor_09	aTtoGy	0	1	0	Female	55	Chondrocyte, OA	This study
A03	Donor_03	aTtoGy	1.09451	1	0	Female	62	Chondrocyte, OA	This study
A04	Donor_03	aTtoGy	1.26742	1	0	Female	62	Chondrocyte, OA	This study
A05	Donor_04	aTtoGy	0.682506	1	0	Female	73	Chondrocyte, OA	This study
A06	Donor_04	aTtoGy	0	1	0	Female	73	Chondrocyte, OA	This study
B04	Donor_05	cTtoAg	1.01887	1	0	Female	56	Chondrocyte, healthy	This study
B03	Donor_05	cTtoAg	0.504648	1	0	Female	56	Chondrocyte, healthy	This study
B05	Donor_06	cTtoAg	1.22826	1	0	Female	59	Chondrocyte, healthy	This study
B06	Donor_06	cTtoAg	1.45277	1	0	Female	59	Chondrocyte, healthy	This study
B01	Donor_02	cTtoAg	0.435247	1	0	Male	73	Chondrocyte, healthy	This study
B02	Donor_02	cTtoAg	0.504771	1	0	Male	73	Chondrocyte, healthy	This study
A01	Donor_01	cTtoAg	0.646562	1	0	Male	69	Chondrocyte, OA	This study
A02	Donor_01	cTtoAg	0.619317	1	0	Male	69	Chondrocyte, OA	This study
A08	Donor_07	cTtoAg	0	1	0	Male	60	Chondrocyte, OA	This study
A07	Donor_07	cTtoAg	1.97389	0.264737	0	Male	60	Chondrocyte, OA	This study
A09	Donor_08	cTtoAg	0.925157	1	0	Male	86	Chondrocyte, OA	This study
A10	Donor_08	cTtoAg	1.34654	1	0	Male	86	Chondrocyte, OA	This study
A11	Donor_09	cTtoAg	0	1	0	Female	55	Chondrocyte, OA	This study
A12	Donor_09	cTtoAg	1.11096	1	0	Female	55	Chondrocyte, OA	This study
A03	Donor_03	cTtoAg	0.712305	1	0	Female	62	Chondrocyte, OA	This study
A04	Donor_03	cTtoAg	0.74982	1	0	Female	62	Chondrocyte, OA	This study
A05	Donor_04	cTtoAg	0.576871	1	0	Female	73	Chondrocyte, OA	This study
A06	Donor_04	cTtoAg	2.86875	1	0	Female	73	Chondrocyte, OA	This study
B04	Donor_05	cTtoCg	0.889014	1	0	Female	56	Chondrocyte, healthy	This study
B03	Donor_05	cTtoCg	1.74224	1	0	Female	56	Chondrocyte, healthy	This study
B05	Donor_06	cTtoCg	0	1	0	Female	59	Chondrocyte, healthy	This study
B06	Donor_06	cTtoCg	0.496364	1	0	Female	59	Chondrocyte, healthy	This study
B01	Donor_02	cTtoCg	0.634735	1	0	Male	73	Chondrocyte, healthy	This study
B02	Donor_02	cTtoCg	1.24251	1	0	Male	73	Chondrocyte, healthy	This study
A01	Donor_01	cTtoCg	0.633631	1	0	Male	69	Chondrocyte, OA	This study
A02	Donor_01	cTtoCg	0.420997	1	0	Male	69	Chondrocyte, OA	This study
A08	Donor_07	cTtoCg	1.16936	1	0	Male	60	Chondrocyte, OA	This study
A07	Donor_07	cTtoCg	0.913985	1	0	Male	60	Chondrocyte, OA	This study
A09	Donor_08	cTtoCg	0.728018	1	0	Male	86	Chondrocyte, OA	This study
A10	Donor_08	cTtoCg	0.627438	1	0	Male	86	Chondrocyte, OA	This study
A11	Donor_09	cTtoCg	0	1	0	Female	55	Chondrocyte, OA	This study
A12	Donor_09	cTtoCg	0.302104	1	0	Female	55	Chondrocyte, OA	This study
A03	Donor_03	cTtoCg	1.10084	1	0	Female	62	Chondrocyte, OA	This study
A04	Donor_03	cTtoCg	0.492306	1	0	Female	62	Chondrocyte, OA	This study
A05	Donor_04	cTtoCg	0.937809	1	0	Female	73	Chondrocyte, OA	This study
A06	Donor_04	cTtoCg	0	1	0	Female	73	Chondrocyte, OA	This study
B04	Donor_05	cTtoGg	0.775038	0.950679	0	Female	56	Chondrocyte, healthy	This study
B03	Donor_05	cTtoGg	0	1	0	Female	56	Chondrocyte, healthy	This study
B05	Donor_06	cTtoGg	6.84317	0.131215	0	Female	59	Chondrocyte, healthy	This study
B06	Donor_06	cTtoGg	2.48182	0.333671	0	Female	59	Chondrocyte, healthy	This study
B01	Donor_02	cTtoGg	1.17182	0.950679	0	Male	73	Chondrocyte, healthy	This study
B02	Donor_02	cTtoGg	1.31614	0.950679	0	Male	73	Chondrocyte, healthy	This study
A01	Donor_01	cTtoGg	1.44007	0.950679	0	Male	69	Chondrocyte, OA	This study
A02	Donor_01	cTtoGg	0.936718	0.950679	0	Male	69	Chondrocyte, OA	This study
A08	Donor_07	cTtoGg	1.96286	0.950679	0	Male	60	Chondrocyte, OA	This study
A07	Donor_07	cTtoGg	0.893674	0.950679	0	Male	60	Chondrocyte, OA	This study
A09	Donor_08	cTtoGg	2.51293	0.180895	0	Male	86	Chondrocyte, OA	This study
A10	Donor_08	cTtoGg	0.865632	0.950679	0	Male	86	Chondrocyte, OA	This study
A11	Donor_09	cTtoGg	0	1	0	Female	55	Chondrocyte, OA	This study
A12	Donor_09	cTtoGg	0	1	0	Female	55	Chondrocyte, OA	This study
A03	Donor_03	cTtoGg	0.768838	0.950679	0	Female	62	Chondrocyte, OA	This study
A04	Donor_03	cTtoGg	3.24922	0.151752	0	Female	62	Chondrocyte, OA	This study
A05	Donor_04	cTtoGg	1.40097	0.950679	0	Female	73	Chondrocyte, OA	This study
A06	Donor_04	cTtoGg	0	1	0	Female	73	Chondrocyte, OA	This study
B04	Donor_05	gCtoAn	0.714778	1	0	Female	56	Chondrocyte, healthy	This study
B03	Donor_05	gCtoAn	0.852778	0.94597	0	Female	56	Chondrocyte, healthy	This study
B05	Donor_06	gCtoAn	1.20833	0.921664	0	Female	59	Chondrocyte, healthy	This study
B06	Donor_06	gCtoAn	0.969775	0.921664	0	Female	59	Chondrocyte, healthy	This study
B01	Donor_02	gCtoAn	0.918881	0.935921	0	Male	73	Chondrocyte, healthy	This study
B02	Donor_02	gCtoAn	1.04715	0.921664	0	Male	73	Chondrocyte, healthy	This study
A01	Donor_01	gCtoAn	1.16009	0.921664	0	Male	69	Chondrocyte, OA	This study
A02	Donor_01	gCtoAn	1.01546	0.921664	0	Male	69	Chondrocyte, OA	This study
A08	Donor_07	gCtoAn	0.97922	0.921664	0	Male	60	Chondrocyte, OA	This study
A07	Donor_07	gCtoAn	0.831607	0.968004	0	Male	60	Chondrocyte, OA	This study
A09	Donor_08	gCtoAn	1.13752	0.921664	0	Male	86	Chondrocyte, OA	This study
A10	Donor_08	gCtoAn	1.10817	0.921664	0	Male	86	Chondrocyte, OA	This study
A11	Donor_09	gCtoAn	1.18598	0.921664	0	Female	55	Chondrocyte, OA	This study
A12	Donor_09	gCtoAn	1.13015	0.921664	0	Female	55	Chondrocyte, OA	This study
A03	Donor_03	gCtoAn	1.06437	0.921664	0	Female	62	Chondrocyte, OA	This study
A04	Donor_03	gCtoAn	0.77972	0.968004	0	Female	62	Chondrocyte, OA	This study
A05	Donor_04	gCtoAn	1.20597	0.921664	0	Female	73	Chondrocyte, OA	This study
A06	Donor_04	gCtoAn	0	1	0	Female	73	Chondrocyte, OA	This study
B04	Donor_05	gCtoGn	0.63243	1	0	Female	56	Chondrocyte, healthy	This study
B03	Donor_05	gCtoGn	0.974603	1	0	Female	56	Chondrocyte, healthy	This study
B05	Donor_06	gCtoGn	0	1	0	Female	59	Chondrocyte, healthy	This study
B06	Donor_06	gCtoGn	1.21173	1	0	Female	59	Chondrocyte, healthy	This study
B01	Donor_02	gCtoGn	0.481319	1	0	Male	73	Chondrocyte, healthy	This study
B02	Donor_02	gCtoGn	0.547273	1	0	Male	73	Chondrocyte, healthy	This study
A01	Donor_01	gCtoGn	1.00058	1	0	Male	69	Chondrocyte, OA	This study
A02	Donor_01	gCtoGn	0.739991	1	0	Male	69	Chondrocyte, OA	This study
A08	Donor_07	gCtoGn	1.11911	1	0	Male	60	Chondrocyte, OA	This study
A07	Donor_07	gCtoGn	1.13846	1	0	Male	60	Chondrocyte, OA	This study
A09	Donor_08	gCtoGn	0.547178	1	0	Male	86	Chondrocyte, OA	This study
A10	Donor_08	gCtoGn	0.843627	1	0	Male	86	Chondrocyte, OA	This study
A11	Donor_09	gCtoGn	4.7439	1	0	Female	55	Chondrocyte, OA	This study
A12	Donor_09	gCtoGn	1.03328	1	0	Female	55	Chondrocyte, OA	This study
A03	Donor_03	gCtoGn	0.676827	1	0	Female	62	Chondrocyte, OA	This study
A04	Donor_03	gCtoGn	0.334925	1	0	Female	62	Chondrocyte, OA	This study
A05	Donor_04	gCtoGn	0.633133	1	0	Female	73	Chondrocyte, OA	This study
A06	Donor_04	gCtoGn	0	1	0	Female	73	Chondrocyte, OA	This study
B04	Donor_05	gCtoTn	0.923656	0.942327	0	Female	56	Chondrocyte, healthy	This study
B03	Donor_05	gCtoTn	1.535	0.20371	0	Female	56	Chondrocyte, healthy	This study
B05	Donor_06	gCtoTn	0.776786	0.942327	0	Female	59	Chondrocyte, healthy	This study
B06	Donor_06	gCtoTn	1.08346	0.942327	0	Female	59	Chondrocyte, healthy	This study
B01	Donor_02	gCtoTn	1.0272	0.942327	0	Male	73	Chondrocyte, healthy	This study
B02	Donor_02	gCtoTn	0.944355	0.942327	0	Male	73	Chondrocyte, healthy	This study
A01	Donor_01	gCtoTn	0.727692	0.942327	0	Male	69	Chondrocyte, OA	This study
A02	Donor_01	gCtoTn	0.82503	0.942327	0	Male	69	Chondrocyte, OA	This study
A08	Donor_07	gCtoTn	0.945725	0.942327	0	Male	60	Chondrocyte, OA	This study
A07	Donor_07	gCtoTn	0.882927	0.942327	0	Male	60	Chondrocyte, OA	This study
A09	Donor_08	gCtoTn	0.998566	0.942327	0	Male	86	Chondrocyte, OA	This study
A10	Donor_08	gCtoTn	1.30551	0.258832	0	Male	86	Chondrocyte, OA	This study
A11	Donor_09	gCtoTn	1.18598	0.942327	0	Female	55	Chondrocyte, OA	This study
A12	Donor_09	gCtoTn	1.07227	0.942327	0	Female	55	Chondrocyte, OA	This study
A03	Donor_03	gCtoTn	0.965582	0.942327	0	Female	62	Chondrocyte, OA	This study
A04	Donor_03	gCtoTn	1.02108	0.942327	0	Female	62	Chondrocyte, OA	This study
A05	Donor_04	gCtoTn	1.13081	0.942327	0	Female	73	Chondrocyte, OA	This study
A06	Donor_04	gCtoTn	1.50417	0.942327	0	Female	73	Chondrocyte, OA	This study
B04	Donor_05	hTtoAg	0.950233	0.710921	0	Female	56	Chondrocyte, healthy	This study
B03	Donor_05	hTtoAg	1.79119	0.202401	0	Female	56	Chondrocyte, healthy	This study
B05	Donor_06	hTtoAg	1.74517	0.369666	0	Female	59	Chondrocyte, healthy	This study
B06	Donor_06	hTtoAg	1.31635	0.391774	0	Female	59	Chondrocyte, healthy	This study
B01	Donor_02	hTtoAg	0.744904	0.876629	0	Male	73	Chondrocyte, healthy	This study
B02	Donor_02	hTtoAg	0.773044	0.881306	0	Male	73	Chondrocyte, healthy	This study
A01	Donor_01	hTtoAg	1.00468	0.710921	0	Male	69	Chondrocyte, OA	This study
A02	Donor_01	hTtoAg	0.969528	0.710921	0	Male	69	Chondrocyte, OA	This study
A08	Donor_07	hTtoAg	1.02529	0.710921	0	Male	60	Chondrocyte, OA	This study
A07	Donor_07	hTtoAg	1.4579	0.196321	0	Male	60	Chondrocyte, OA	This study
A09	Donor_08	hTtoAg	1.36365	0.273113	0	Male	86	Chondrocyte, OA	This study
A10	Donor_08	hTtoAg	1.4248	0.202401	0	Male	86	Chondrocyte, OA	This study
A11	Donor_09	hTtoAg	2.98256	0.506617	0	Female	55	Chondrocyte, OA	This study
A12	Donor_09	hTtoAg	1.61645	0.273113	0	Female	55	Chondrocyte, OA	This study
A03	Donor_03	hTtoAg	1.31532	0.330916	0	Female	62	Chondrocyte, OA	This study
A04	Donor_03	hTtoAg	1.46039	0.202401	0	Female	62	Chondrocyte, OA	This study
A05	Donor_04	hTtoAg	1.68066	0.071969	0	Female	73	Chondrocyte, OA	This study
A06	Donor_04	hTtoAg	1.18299	0.710921	0	Female	73	Chondrocyte, OA	This study
B04	Donor_05	hTtoCg	1.34733	0.56633	0	Female	56	Chondrocyte, healthy	This study
B03	Donor_05	hTtoCg	1.6078	0.56633	0	Female	56	Chondrocyte, healthy	This study
B05	Donor_06	hTtoCg	1.30888	0.887819	0	Female	59	Chondrocyte, healthy	This study
B06	Donor_06	hTtoCg	0.899506	0.887819	0	Female	59	Chondrocyte, healthy	This study
B01	Donor_02	hTtoCg	0.796634	0.887819	0	Male	73	Chondrocyte, healthy	This study
B02	Donor_02	hTtoCg	1.09781	0.887819	0	Male	73	Chondrocyte, healthy	This study
A01	Donor_01	hTtoCg	0.765792	0.887819	0	Male	69	Chondrocyte, OA	This study
A02	Donor_01	hTtoCg	0.89872	0.887819	0	Male	69	Chondrocyte, OA	This study
A08	Donor_07	hTtoCg	1.02092	0.887819	0	Male	60	Chondrocyte, OA	This study
A07	Donor_07	hTtoCg	1.14921	0.887819	0	Male	60	Chondrocyte, OA	This study
A09	Donor_08	hTtoCg	1.08209	0.887819	0	Male	86	Chondrocyte, OA	This study
A10	Donor_08	hTtoCg	0.995859	0.887819	0	Male	86	Chondrocyte, OA	This study
A11	Donor_09	hTtoCg	1.19302	0.887819	0	Female	55	Chondrocyte, OA	This study
A12	Donor_09	hTtoCg	0.976803	0.887819	0	Female	55	Chondrocyte, OA	This study
A03	Donor_03	hTtoCg	0.825814	0.887819	0	Female	62	Chondrocyte, OA	This study
A04	Donor_03	hTtoCg	1.27846	0.69596	0	Female	62	Chondrocyte, OA	This study
A05	Donor_04	hTtoCg	0.900732	0.887819	0	Female	73	Chondrocyte, OA	This study
A06	Donor_04	hTtoCg	0	1	0	Female	73	Chondrocyte, OA	This study
B04	Donor_05	hTtoGg	1.08424	0.625202	0	Female	56	Chondrocyte, healthy	This study
B03	Donor_05	hTtoGg	0.973958	0.744165	0	Female	56	Chondrocyte, healthy	This study
B05	Donor_06	hTtoGg	3.24104	0.130612	0	Female	59	Chondrocyte, healthy	This study
B06	Donor_06	hTtoGg	1.57414	0.467561	0	Female	59	Chondrocyte, healthy	This study
B01	Donor_02	hTtoGg	1.20331	0.583879	0	Male	73	Chondrocyte, healthy	This study
B02	Donor_02	hTtoGg	1.7443	0.130612	0	Male	73	Chondrocyte, healthy	This study
A01	Donor_01	hTtoGg	1.4918	0.583879	0	Male	69	Chondrocyte, OA	This study
A02	Donor_01	hTtoGg	1.3331	0.467561	0	Male	69	Chondrocyte, OA	This study
A08	Donor_07	hTtoGg	1.52328	0.583879	0	Male	60	Chondrocyte, OA	This study
A07	Donor_07	hTtoGg	1.0726	0.625202	0	Male	60	Chondrocyte, OA	This study
A09	Donor_08	hTtoGg	1.88829	0.130612	0	Male	86	Chondrocyte, OA	This study
A10	Donor_08	hTtoGg	0.712401	0.993594	0	Male	86	Chondrocyte, OA	This study
A11	Donor_09	hTtoGg	2.98256	0.583879	0	Female	55	Chondrocyte, OA	This study
A12	Donor_09	hTtoGg	0	1	0	Female	55	Chondrocyte, OA	This study
A03	Donor_03	hTtoGg	1.59718	0.467561	0	Female	62	Chondrocyte, OA	This study
A04	Donor_03	hTtoGg	1.47662	0.467561	0	Female	62	Chondrocyte, OA	This study
A05	Donor_04	hTtoGg	1.25588	0.583879	0	Female	73	Chondrocyte, OA	This study
A06	Donor_04	hTtoGg	0	1	0	Female	73	Chondrocyte, OA	This study
B04	Donor_05	nCtoAg	0.822073	1	0	Female	56	Chondrocyte, healthy	This study
B03	Donor_05	nCtoAg	1.68681	0.541108	0	Female	56	Chondrocyte, healthy	This study
B05	Donor_06	nCtoAg	0.734932	1	0	Female	59	Chondrocyte, healthy	This study
B06	Donor_06	nCtoAg	0.941118	1	0	Female	59	Chondrocyte, healthy	This study
B01	Donor_02	nCtoAg	0.527005	1	0	Male	73	Chondrocyte, healthy	This study
B02	Donor_02	nCtoAg	0.785629	1	0	Male	73	Chondrocyte, healthy	This study
A01	Donor_01	nCtoAg	0.529672	1	0	Male	69	Chondrocyte, OA	This study
A02	Donor_01	nCtoAg	0.52463	1	0	Male	69	Chondrocyte, OA	This study
A08	Donor_07	nCtoAg	1.82261	0.528746	0	Male	60	Chondrocyte, OA	This study
A07	Donor_07	nCtoAg	1.70022	0.258797	0	Male	60	Chondrocyte, OA	This study
A09	Donor_08	nCtoAg	1.70969	0.258797	0	Male	86	Chondrocyte, OA	This study
A10	Donor_08	nCtoAg	0.213135	1	0	Male	86	Chondrocyte, OA	This study
A11	Donor_09	nCtoAg	3.03906	0.593764	0	Female	55	Chondrocyte, OA	This study
A12	Donor_09	nCtoAg	1.77595	0.541108	0	Female	55	Chondrocyte, OA	This study
A03	Donor_03	nCtoAg	1.74266	0.385306	0	Female	62	Chondrocyte, OA	This study
A04	Donor_03	nCtoAg	2.13376	0.258797	0	Female	62	Chondrocyte, OA	This study
A05	Donor_04	nCtoAg	1.61172	0.385306	0	Female	73	Chondrocyte, OA	This study
A06	Donor_04	nCtoAg	0	1	0	Female	73	Chondrocyte, OA	This study
B04	Donor_05	nCtoGg	1.19333	1	0	Female	56	Chondrocyte, healthy	This study
B03	Donor_05	nCtoGg	0	1	0	Female	56	Chondrocyte, healthy	This study
B05	Donor_06	nCtoGg	0	1	0	Female	59	Chondrocyte, healthy	This study
B06	Donor_06	nCtoGg	0.571161	1	0	Female	59	Chondrocyte, healthy	This study
B01	Donor_02	nCtoGg	3.31261	0.272856	0	Male	73	Chondrocyte, healthy	This study
B02	Donor_02	nCtoGg	1.31977	0.988932	0	Male	73	Chondrocyte, healthy	This study
A01	Donor_01	nCtoGg	2.74105	0.565839	0	Male	69	Chondrocyte, OA	This study
A02	Donor_01	nCtoGg	0.38231	1	0	Male	69	Chondrocyte, OA	This study
A08	Donor_07	nCtoGg	3.64523	0.184156	0	Male	60	Chondrocyte, OA	This study
A07	Donor_07	nCtoGg	1.52401	0.829523	0	Male	60	Chondrocyte, OA	This study
A09	Donor_08	nCtoGg	1.62673	0.738534	0	Male	86	Chondrocyte, OA	This study
A10	Donor_08	nCtoGg	0.685077	1	0	Male	86	Chondrocyte, OA	This study
A11	Donor_09	nCtoGg	0	1	0	Female	55	Chondrocyte, OA	This study
A12	Donor_09	nCtoGg	1.2629	1	0	Female	55	Chondrocyte, OA	This study
A03	Donor_03	nCtoGg	0.514499	1	0	Female	62	Chondrocyte, OA	This study
A04	Donor_03	nCtoGg	0.381895	1	0	Female	62	Chondrocyte, OA	This study
A05	Donor_04	nCtoGg	1.05769	1	0	Female	73	Chondrocyte, OA	This study
A06	Donor_04	nCtoGg	0	1	0	Female	73	Chondrocyte, OA	This study
B04	Donor_05	nCtoTg	7.28621	1.25e-91	140	Female	56	Chondrocyte, healthy	This study
B03	Donor_05	nCtoTg	6.40989	5.67e-21	32	Female	56	Chondrocyte, healthy	This study
B05	Donor_06	nCtoTg	4.98704	6.37e-09	15	Female	59	Chondrocyte, healthy	This study
B06	Donor_06	nCtoTg	7.03063	4.28e-33	51	Female	59	Chondrocyte, healthy	This study
B01	Donor_02	nCtoTg	6.7868	3.38e-26	41	Male	73	Chondrocyte, healthy	This study
B02	Donor_02	nCtoTg	5.75143	5.44e-42	76	Male	73	Chondrocyte, healthy	This study
A01	Donor_01	nCtoTg	5.31598	1.43e-14	26	Male	69	Chondrocyte, OA	This study
A02	Donor_01	nCtoTg	5.50329	2.93e-36	68	Male	69	Chondrocyte, OA	This study
A08	Donor_07	nCtoTg	6.57168	4.33e-18	27	Male	60	Chondrocyte, OA	This study
A07	Donor_07	nCtoTg	6.52432	3.87e-59	97	Male	60	Chondrocyte, OA	This study
A09	Donor_08	nCtoTg	6.62133	2.43e-34	55	Male	86	Chondrocyte, OA	This study
A10	Donor_08	nCtoTg	4.6713	3.11e-18	37	Male	86	Chondrocyte, OA	This study
A11	Donor_09	nCtoTg	6.07812	0.00327226	3	Female	55	Chondrocyte, OA	This study
A12	Donor_09	nCtoTg	6.79107	2.96e-11	16	Female	55	Chondrocyte, OA	This study
A03	Donor_03	nCtoTg	5.78811	1.34e-32	57	Female	62	Chondrocyte, OA	This study
A04	Donor_03	nCtoTg	6.41927	1.02e-34	57	Female	62	Chondrocyte, OA	This study
A05	Donor_04	nCtoTg	5.98211	2.93e-36	63	Female	73	Chondrocyte, OA	This study
A06	Donor_04	nCtoTg	0	1	0	Female	73	Chondrocyte, OA	This study
B04	Donor_05	nTtoAt	1.20677	0.717526	0	Female	56	Chondrocyte, healthy	This study
B03	Donor_05	nTtoAt	0.659483	0.984409	0	Female	56	Chondrocyte, healthy	This study
B05	Donor_06	nTtoAt	0.740984	0.984409	0	Female	59	Chondrocyte, healthy	This study
B06	Donor_06	nTtoAt	0.78929	0.984409	0	Female	59	Chondrocyte, healthy	This study
B01	Donor_02	nTtoAt	1.20172	0.731056	0	Male	73	Chondrocyte, healthy	This study
B02	Donor_02	nTtoAt	0.980616	0.984409	0	Male	73	Chondrocyte, healthy	This study
A01	Donor_01	nTtoAt	1.24539	0.717526	0	Male	69	Chondrocyte, OA	This study
A02	Donor_01	nTtoAt	1.27419	0.561565	0	Male	69	Chondrocyte, OA	This study
A08	Donor_07	nTtoAt	0.908583	0.984409	0	Male	60	Chondrocyte, OA	This study
A07	Donor_07	nTtoAt	1.2226	0.701503	0	Male	60	Chondrocyte, OA	This study
A09	Donor_08	nTtoAt	1.0236	0.984409	0	Male	86	Chondrocyte, OA	This study
A10	Donor_08	nTtoAt	1.00172	0.984409	0	Male	86	Chondrocyte, OA	This study
A11	Donor_09	nTtoAt	0	1	0	Female	55	Chondrocyte, OA	This study
A12	Donor_09	nTtoAt	0.709415	0.984409	0	Female	55	Chondrocyte, OA	This study
A03	Donor_03	nTtoAt	1.14542	0.731056	0	Female	62	Chondrocyte, OA	This study
A04	Donor_03	nTtoAt	0.920353	0.984409	0	Female	62	Chondrocyte, OA	This study
A05	Donor_04	nTtoAt	0.810832	0.984409	0	Female	73	Chondrocyte, OA	This study
A06	Donor_04	nTtoAt	1.9125	0.731056	0	Female	73	Chondrocyte, OA	This study
B04	Donor_05	nTtoCt	0.95724	0.950619	0	Female	56	Chondrocyte, healthy	This study
B03	Donor_05	nTtoCt	0.758929	0.950619	0	Female	56	Chondrocyte, healthy	This study
B05	Donor_06	nTtoCt	0.740984	0.950619	0	Female	59	Chondrocyte, healthy	This study
B06	Donor_06	nTtoCt	1.0787	0.950619	0	Female	59	Chondrocyte, healthy	This study
B01	Donor_02	nTtoCt	1.16834	0.950619	0	Male	73	Chondrocyte, healthy	This study
B02	Donor_02	nTtoCt	0.916359	0.950619	0	Male	73	Chondrocyte, healthy	This study
A01	Donor_01	nTtoCt	0.963539	0.950619	0	Male	69	Chondrocyte, OA	This study
A02	Donor_01	nTtoCt	1.01359	0.950619	0	Male	69	Chondrocyte, OA	This study
A08	Donor_07	nTtoCt	0.789832	0.950619	0	Male	60	Chondrocyte, OA	This study
A07	Donor_07	nTtoCt	0.940373	0.950619	0	Male	60	Chondrocyte, OA	This study
A09	Donor_08	nTtoCt	0.854798	0.950619	0	Male	86	Chondrocyte, OA	This study
A10	Donor_08	nTtoCt	0.963452	0.950619	0	Male	86	Chondrocyte, OA	This study
A11	Donor_09	nTtoCt	0	1	0	Female	55	Chondrocyte, OA	This study
A12	Donor_09	nTtoCt	1.15747	0.950619	0	Female	55	Chondrocyte, OA	This study
A03	Donor_03	nTtoCt	0.848215	0.950619	0	Female	62	Chondrocyte, OA	This study
A04	Donor_03	nTtoCt	1.11313	0.950619	0	Female	62	Chondrocyte, OA	This study
A05	Donor_04	nTtoCt	0.92442	0.950619	0	Female	73	Chondrocyte, OA	This study
A06	Donor_04	nTtoCt	2.295	0.950619	0	Female	73	Chondrocyte, OA	This study
B04	Donor_05	nTtoGt	1.33523	0.782729	0	Female	56	Chondrocyte, healthy	This study
B03	Donor_05	nTtoGt	0.996094	1	0	Female	56	Chondrocyte, healthy	This study
B05	Donor_06	nTtoGt	0.458704	1	0	Female	59	Chondrocyte, healthy	This study
B06	Donor_06	nTtoGt	0.943859	1	0	Female	59	Chondrocyte, healthy	This study
B01	Donor_02	nTtoGt	1.24439	0.945576	0	Male	73	Chondrocyte, healthy	This study
B02	Donor_02	nTtoGt	0.497168	1	0	Male	73	Chondrocyte, healthy	This study
A01	Donor_01	nTtoGt	1.16793	1	0	Male	69	Chondrocyte, OA	This study
A02	Donor_01	nTtoGt	0.820089	1	0	Male	69	Chondrocyte, OA	This study
A08	Donor_07	nTtoGt	0.964211	1	0	Male	60	Chondrocyte, OA	This study
A07	Donor_07	nTtoGt	0.809539	1	0	Male	60	Chondrocyte, OA	This study
A09	Donor_08	nTtoGt	1.32396	0.782729	0	Male	86	Chondrocyte, OA	This study
A10	Donor_08	nTtoGt	1.44479	0.3638	0	Male	86	Chondrocyte, OA	This study
A11	Donor_09	nTtoGt	1.63376	1	0	Female	55	Chondrocyte, OA	This study
A12	Donor_09	nTtoGt	0.392712	1	0	Female	55	Chondrocyte, OA	This study
A03	Donor_03	nTtoGt	0.927241	1	0	Female	62	Chondrocyte, OA	This study
A04	Donor_03	nTtoGt	1.25943	0.945576	0	Female	62	Chondrocyte, OA	This study
A05	Donor_04	nTtoGt	0.984581	1	0	Female	73	Chondrocyte, OA	This study
A06	Donor_04	nTtoGt	0	1	0	Female	73	Chondrocyte, OA	This study
B04	Donor_05	rCtoAg	0.782634	0.967157	0	Female	56	Chondrocyte, healthy	This study
B03	Donor_05	rCtoAg	2.41521	0.464329	0	Female	56	Chondrocyte, healthy	This study
B05	Donor_06	rCtoAg	1.29277	0.897135	0	Female	59	Chondrocyte, healthy	This study
B06	Donor_06	rCtoAg	0.679207	0.967157	0	Female	59	Chondrocyte, healthy	This study
B01	Donor_02	rCtoAg	0.479096	0.967157	0	Male	73	Chondrocyte, healthy	This study
B02	Donor_02	rCtoAg	1.05731	0.897135	0	Male	73	Chondrocyte, healthy	This study
A01	Donor_01	rCtoAg	0.503188	0.967157	0	Male	69	Chondrocyte, OA	This study
A02	Donor_01	rCtoAg	0.762978	0.967157	0	Male	69	Chondrocyte, OA	This study
A08	Donor_07	rCtoAg	1.8002	0.694823	0	Male	60	Chondrocyte, OA	This study
A07	Donor_07	rCtoAg	2.1516	0.156569	0	Male	60	Chondrocyte, OA	This study
A09	Donor_08	rCtoAg	2.67472	0.088594	0	Male	86	Chondrocyte, OA	This study
A10	Donor_08	rCtoAg	0.413959	0.967157	0	Male	86	Chondrocyte, OA	This study
A11	Donor_09	rCtoAg	5.40278	0.54134	0	Female	55	Chondrocyte, OA	This study
A12	Donor_09	rCtoAg	2.20592	0.599309	0	Female	55	Chondrocyte, OA	This study
A03	Donor_03	rCtoAg	1.36599	0.758329	0	Female	62	Chondrocyte, OA	This study
A04	Donor_03	rCtoAg	2.58522	0.20472	0	Female	62	Chondrocyte, OA	This study
A05	Donor_04	rCtoAg	2.44777	0.156569	0	Female	73	Chondrocyte, OA	This study
A06	Donor_04	rCtoAg	0	1	0	Female	73	Chondrocyte, OA	This study
B04	Donor_05	rCtoAh	1.24721	0.0248983	14	Female	56	Chondrocyte, healthy	This study
B03	Donor_05	rCtoAh	1.11627	0.438495	0	Female	56	Chondrocyte, healthy	This study
B05	Donor_06	rCtoAh	0.99814	0.621817	0	Female	59	Chondrocyte, healthy	This study
B06	Donor_06	rCtoAh	1.38084	0.00817183	14	Female	59	Chondrocyte, healthy	This study
B01	Donor_02	rCtoAh	1.30436	0.065369	0	Male	73	Chondrocyte, healthy	This study
B02	Donor_02	rCtoAh	1.33019	0.00697283	17	Male	73	Chondrocyte, healthy	This study
A01	Donor_01	rCtoAh	1.53823	0.00195877	15	Male	69	Chondrocyte, OA	This study
A02	Donor_01	rCtoAh	1.367	0.00195877	20	Male	69	Chondrocyte, OA	This study
A08	Donor_07	rCtoAh	1.32927	0.131469	0	Male	60	Chondrocyte, OA	This study
A07	Donor_07	rCtoAh	1.04645	0.438495	0	Male	60	Chondrocyte, OA	This study
A09	Donor_08	rCtoAh	1.14208	0.156508	0	Male	86	Chondrocyte, OA	This study
A10	Donor_08	rCtoAh	1.47222	0.00195877	17	Male	86	Chondrocyte, OA	This study
A11	Donor_09	rCtoAh	1.26299	0.584933	0	Female	55	Chondrocyte, OA	This study
A12	Donor_09	rCtoAh	1.35883	0.119654	0	Female	55	Chondrocyte, OA	This study
A03	Donor_03	rCtoAh	1.2577	0.119654	0	Female	62	Chondrocyte, OA	This study
A04	Donor_03	rCtoAh	1.19857	0.165031	0	Female	62	Chondrocyte, OA	This study
A05	Donor_04	rCtoAh	1.35157	0.00780708	15	Female	73	Chondrocyte, OA	This study
A06	Donor_04	rCtoAh	0.691571	0.861086	0	Female	73	Chondrocyte, OA	This study
B04	Donor_05	rCtoGg	0.454433	1	0	Female	56	Chondrocyte, healthy	This study
B03	Donor_05	rCtoGg	0	1	0	Female	56	Chondrocyte, healthy	This study
B05	Donor_06	rCtoGg	0	1	0	Female	59	Chondrocyte, healthy	This study
B06	Donor_06	rCtoGg	0	1	0	Female	59	Chondrocyte, healthy	This study
B01	Donor_02	rCtoGg	1.50573	1	0	Male	73	Chondrocyte, healthy	This study
B02	Donor_02	rCtoGg	2.1314	0.693716	0	Male	73	Chondrocyte, healthy	This study
A01	Donor_01	rCtoGg	1.736	1	0	Male	69	Chondrocyte, OA	This study
A02	Donor_01	rCtoGg	0.741333	1	0	Male	69	Chondrocyte, OA	This study
A08	Donor_07	rCtoGg	2.88033	0.693716	0	Male	60	Chondrocyte, OA	This study
A07	Donor_07	rCtoGg	2.40004	0.693716	0	Male	60	Chondrocyte, OA	This study
A09	Donor_08	rCtoGg	2.20561	0.693716	0	Male	86	Chondrocyte, OA	This study
A10	Donor_08	rCtoGg	0	1	0	Male	86	Chondrocyte, OA	This study
A11	Donor_09	rCtoGg	0	1	0	Female	55	Chondrocyte, OA	This study
A12	Donor_09	rCtoGg	2.35298	1	0	Female	55	Chondrocyte, OA	This study
A03	Donor_03	rCtoGg	0	1	0	Female	62	Chondrocyte, OA	This study
A04	Donor_03	rCtoGg	0	1	0	Female	62	Chondrocyte, OA	This study
A05	Donor_04	rCtoGg	0.669312	1	0	Female	73	Chondrocyte, OA	This study
A06	Donor_04	rCtoGg	0	1	0	Female	73	Chondrocyte, OA	This study
B04	Donor_05	rCtoGh	1.38885	0.157693	0	Female	56	Chondrocyte, healthy	This study
B03	Donor_05	rCtoGh	1.02059	0.943161	0	Female	56	Chondrocyte, healthy	This study
B05	Donor_06	rCtoGh	0	1	0	Female	59	Chondrocyte, healthy	This study
B06	Donor_06	rCtoGh	1.19718	0.869128	0	Female	59	Chondrocyte, healthy	This study
B01	Donor_02	rCtoGh	0.93701	0.943161	0	Male	73	Chondrocyte, healthy	This study
B02	Donor_02	rCtoGh	1.01042	0.943161	0	Male	73	Chondrocyte, healthy	This study
A01	Donor_01	rCtoGh	1.20611	0.869128	0	Male	69	Chondrocyte, OA	This study
A02	Donor_01	rCtoGh	1.15345	0.869128	0	Male	69	Chondrocyte, OA	This study
A08	Donor_07	rCtoGh	0.708944	1	0	Male	60	Chondrocyte, OA	This study
A07	Donor_07	rCtoGh	1.16728	0.869128	0	Male	60	Chondrocyte, OA	This study
A09	Donor_08	rCtoGh	0.911393	0.976144	0	Male	86	Chondrocyte, OA	This study
A10	Donor_08	rCtoGh	1.11607	0.869128	0	Male	86	Chondrocyte, OA	This study
A11	Donor_09	rCtoGh	2.52597	0.943161	0	Female	55	Chondrocyte, OA	This study
A12	Donor_09	rCtoGh	0.805235	0.976144	0	Female	55	Chondrocyte, OA	This study
A03	Donor_03	rCtoGh	1.00616	0.943161	0	Female	62	Chondrocyte, OA	This study
A04	Donor_03	rCtoGh	0.941103	0.943161	0	Female	62	Chondrocyte, OA	This study
A05	Donor_04	rCtoGh	0.968528	0.943161	0	Female	73	Chondrocyte, OA	This study
A06	Donor_04	rCtoGh	0	1	0	Female	73	Chondrocyte, OA	This study
B04	Donor_05	rCtoTg	8.90633	4.01e-62	92	Female	56	Chondrocyte, healthy	This study
B03	Donor_05	rCtoTg	8.69476	2.01e-17	24	Female	56	Chondrocyte, healthy	This study
B05	Donor_06	rCtoTg	6.46386	6.13e-08	12	Female	59	Chondrocyte, healthy	This study
B06	Donor_06	rCtoTg	8.38503	1.3e-23	34	Female	59	Chondrocyte, healthy	This study
B01	Donor_02	rCtoTg	8.74058	3.15e-21	30	Male	73	Chondrocyte, healthy	This study
B02	Donor_02	rCtoTg	7.19347	1.46e-29	49	Male	73	Chondrocyte, healthy	This study
A01	Donor_01	rCtoTg	7.25964	5e-13	20	Male	69	Chondrocyte, OA	This study
A02	Donor_01	rCtoTg	6.68567	9.67e-26	44	Male	69	Chondrocyte, OA	This study
A08	Donor_07	rCtoTg	5.67952	2.79e-07	12	Male	60	Chondrocyte, OA	This study
A07	Donor_07	rCtoTg	7.37092	1.21e-34	57	Male	60	Chondrocyte, OA	This study
A09	Donor_08	rCtoTg	8.70134	1.16e-25	37	Male	86	Chondrocyte, OA	This study
A10	Donor_08	rCtoTg	6.17721	1.47e-15	27	Male	86	Chondrocyte, OA	This study
A11	Donor_09	rCtoTg	8.10417	0.00640153	3	Female	55	Chondrocyte, OA	This study
A12	Donor_09	rCtoTg	8.6572	5.94e-09	11	Female	55	Chondrocyte, OA	This study
A03	Donor_03	rCtoTg	7.05762	3.36e-24	39	Female	62	Chondrocyte, OA	This study
A04	Donor_03	rCtoTg	8.23494	4.32e-26	40	Female	62	Chondrocyte, OA	This study
A05	Donor_04	rCtoTg	8.36796	1.76e-32	49	Female	73	Chondrocyte, OA	This study
A06	Donor_04	rCtoTg	0	1	0	Female	73	Chondrocyte, OA	This study
B04	Donor_05	rCtoTh	0.658061	1	0	Female	56	Chondrocyte, healthy	This study
B03	Donor_05	rCtoTh	0.833484	1	0	Female	56	Chondrocyte, healthy	This study
B05	Donor_06	rCtoTh	0.623837	1	0	Female	59	Chondrocyte, healthy	This study
B06	Donor_06	rCtoTh	0.642269	1	0	Female	59	Chondrocyte, healthy	This study
B01	Donor_02	rCtoTh	0.839881	1	0	Male	73	Chondrocyte, healthy	This study
B02	Donor_02	rCtoTh	0.892809	1	0	Male	73	Chondrocyte, healthy	This study
A01	Donor_01	rCtoTh	0.921032	1	0	Male	69	Chondrocyte, OA	This study
A02	Donor_01	rCtoTh	0.80018	1	0	Male	69	Chondrocyte, OA	This study
A08	Donor_07	rCtoTh	0.599108	1	0	Male	60	Chondrocyte, OA	This study
A07	Donor_07	rCtoTh	0.841912	1	0	Male	60	Chondrocyte, OA	This study
A09	Donor_08	rCtoTh	0.684862	1	0	Male	86	Chondrocyte, OA	This study
A10	Donor_08	rCtoTh	0.958549	1	0	Male	86	Chondrocyte, OA	This study
A11	Donor_09	rCtoTh	0	1	0	Female	55	Chondrocyte, OA	This study
A12	Donor_09	rCtoTh	0.592532	1	0	Female	55	Chondrocyte, OA	This study
A03	Donor_03	rCtoTh	0.710875	1	0	Female	62	Chondrocyte, OA	This study
A04	Donor_03	rCtoTh	0.780002	1	0	Female	62	Chondrocyte, OA	This study
A05	Donor_04	rCtoTh	0.68283	1	0	Female	73	Chondrocyte, OA	This study
A06	Donor_04	rCtoTh	1.65977	1	0	Female	73	Chondrocyte, OA	This study
B04	Donor_05	rtCtoAa	1.02644	1	0	Female	56	Chondrocyte, healthy	This study
B03	Donor_05	rtCtoAa	1.06597	1	0	Female	56	Chondrocyte, healthy	This study
B05	Donor_06	rtCtoAa	4.66522	0.481531	0	Female	59	Chondrocyte, healthy	This study
B06	Donor_06	rtCtoAa	0.323105	1	0	Female	59	Chondrocyte, healthy	This study
B01	Donor_02	rtCtoAa	0.418649	1	0	Male	73	Chondrocyte, healthy	This study
B02	Donor_02	rtCtoAa	1.39237	1	0	Male	73	Chondrocyte, healthy	This study
A01	Donor_01	rtCtoAa	0.354358	1	0	Male	69	Chondrocyte, OA	This study
A02	Donor_01	rtCtoAa	0.422803	1	0	Male	69	Chondrocyte, OA	This study
A08	Donor_07	rtCtoAa	0	1	0	Male	60	Chondrocyte, OA	This study
A07	Donor_07	rtCtoAa	1.775	0.767691	0	Male	60	Chondrocyte, OA	This study
A09	Donor_08	rtCtoAa	1.03357	1	0	Male	86	Chondrocyte, OA	This study
A10	Donor_08	rtCtoAa	0.294773	1	0	Male	86	Chondrocyte, OA	This study
A11	Donor_09	rtCtoAa	0	1	0	Female	55	Chondrocyte, OA	This study
A12	Donor_09	rtCtoAa	0	1	0	Female	55	Chondrocyte, OA	This study
A03	Donor_03	rtCtoAa	0	1	0	Female	62	Chondrocyte, OA	This study
A04	Donor_03	rtCtoAa	0.436535	1	0	Female	62	Chondrocyte, OA	This study
A05	Donor_04	rtCtoAa	0.787855	1	0	Female	73	Chondrocyte, OA	This study
A06	Donor_04	rtCtoAa	0	1	0	Female	73	Chondrocyte, OA	This study
B04	Donor_05	rtCtoGa	0.476799	1	0	Female	56	Chondrocyte, healthy	This study
B03	Donor_05	rtCtoGa	0	1	0	Female	56	Chondrocyte, healthy	This study
B05	Donor_06	rtCtoGa	0	1	0	Female	59	Chondrocyte, healthy	This study
B06	Donor_06	rtCtoGa	0.980455	1	0	Female	59	Chondrocyte, healthy	This study
B01	Donor_02	rtCtoGa	1.31575	1	0	Male	73	Chondrocyte, healthy	This study
B02	Donor_02	rtCtoGa	0.467807	1	0	Male	73	Chondrocyte, healthy	This study
A01	Donor_01	rtCtoGa	1.22254	1	0	Male	69	Chondrocyte, OA	This study
A02	Donor_01	rtCtoGa	0	1	0	Male	69	Chondrocyte, OA	This study
A08	Donor_07	rtCtoGa	1.70583	1	0	Male	60	Chondrocyte, OA	This study
A07	Donor_07	rtCtoGa	0	1	0	Male	60	Chondrocyte, OA	This study
A09	Donor_08	rtCtoGa	1.27845	1	0	Male	86	Chondrocyte, OA	This study
A10	Donor_08	rtCtoGa	1.42123	1	0	Male	86	Chondrocyte, OA	This study
A11	Donor_09	rtCtoGa	0	1	0	Female	55	Chondrocyte, OA	This study
A12	Donor_09	rtCtoGa	1.70636	1	0	Female	55	Chondrocyte, OA	This study
A03	Donor_03	rtCtoGa	0.888187	1	0	Female	62	Chondrocyte, OA	This study
A04	Donor_03	rtCtoGa	0	1	0	Female	62	Chondrocyte, OA	This study
A05	Donor_04	rtCtoGa	0.574478	1	0	Female	73	Chondrocyte, OA	This study
A06	Donor_04	rtCtoGa	0	1	0	Female	73	Chondrocyte, OA	This study
B04	Donor_05	rtCtoTa	0.269558	1	0	Female	56	Chondrocyte, healthy	This study
B03	Donor_05	rtCtoTa	0	1	0	Female	56	Chondrocyte, healthy	This study
B05	Donor_06	rtCtoTa	1.66615	1	0	Female	59	Chondrocyte, healthy	This study
B06	Donor_06	rtCtoTa	0.204555	1	0	Female	59	Chondrocyte, healthy	This study
B01	Donor_02	rtCtoTa	0.449282	1	0	Male	73	Chondrocyte, healthy	This study
B02	Donor_02	rtCtoTa	0.775575	1	0	Male	73	Chondrocyte, healthy	This study
A01	Donor_01	rtCtoTa	1.55595	1	0	Male	69	Chondrocyte, OA	This study
A02	Donor_01	rtCtoTa	0.641226	1	0	Male	69	Chondrocyte, OA	This study
A08	Donor_07	rtCtoTa	0.480514	1	0	Male	60	Chondrocyte, OA	This study
A07	Donor_07	rtCtoTa	0.518248	1	0	Male	60	Chondrocyte, OA	This study
A09	Donor_08	rtCtoTa	0.480342	1	0	Male	86	Chondrocyte, OA	This study
A10	Donor_08	rtCtoTa	0.137459	1	0	Male	86	Chondrocyte, OA	This study
A11	Donor_09	rtCtoTa	0	1	0	Female	55	Chondrocyte, OA	This study
A12	Donor_09	rtCtoTa	0.482932	1	0	Female	55	Chondrocyte, OA	This study
A03	Donor_03	rtCtoTa	0.289626	1	0	Female	62	Chondrocyte, OA	This study
A04	Donor_03	rtCtoTa	0.463512	1	0	Female	62	Chondrocyte, OA	This study
A05	Donor_04	rtCtoTa	0.641277	1	0	Female	73	Chondrocyte, OA	This study
A06	Donor_04	rtCtoTa	0	1	0	Female	73	Chondrocyte, OA	This study
B04	Donor_05	tCtoAa	0.964244	1	0	Female	56	Chondrocyte, healthy	This study
B03	Donor_05	tCtoAa	0.40537	1	0	Female	56	Chondrocyte, healthy	This study
B05	Donor_06	tCtoAa	2.49535	1	0	Female	59	Chondrocyte, healthy	This study
B06	Donor_06	tCtoAa	0.503513	1	0	Female	59	Chondrocyte, healthy	This study
B01	Donor_02	tCtoAa	0.510005	1	0	Male	73	Chondrocyte, healthy	This study
B02	Donor_02	tCtoAa	0.816261	1	0	Male	73	Chondrocyte, healthy	This study
A01	Donor_01	tCtoAa	0.150655	1	0	Male	69	Chondrocyte, OA	This study
A02	Donor_01	tCtoAa	0.4916	1	0	Male	69	Chondrocyte, OA	This study
A08	Donor_07	tCtoAa	0.385307	1	0	Male	60	Chondrocyte, OA	This study
A07	Donor_07	tCtoAa	0.879202	1	0	Male	60	Chondrocyte, OA	This study
A09	Donor_08	tCtoAa	0.655666	1	0	Male	86	Chondrocyte, OA	This study
A10	Donor_08	tCtoAa	0.230718	1	0	Male	86	Chondrocyte, OA	This study
A11	Donor_09	tCtoAa	0	1	0	Female	55	Chondrocyte, OA	This study
A12	Donor_09	tCtoAa	1.3608	1	0	Female	55	Chondrocyte, OA	This study
A03	Donor_03	tCtoAa	0	1	0	Female	62	Chondrocyte, OA	This study
A04	Donor_03	tCtoAa	0.527861	1	0	Female	62	Chondrocyte, OA	This study
A05	Donor_04	tCtoAa	0.410568	1	0	Female	73	Chondrocyte, OA	This study
A06	Donor_04	tCtoAa	0	1	0	Female	73	Chondrocyte, OA	This study
B04	Donor_05	tCtoAw	0.802265	1	0	Female	56	Chondrocyte, healthy	This study
B03	Donor_05	tCtoAw	0.554374	1	0	Female	56	Chondrocyte, healthy	This study
B05	Donor_06	tCtoAw	1.69421	1	0	Female	59	Chondrocyte, healthy	This study
B06	Donor_06	tCtoAw	0.781241	1	0	Female	59	Chondrocyte, healthy	This study
B01	Donor_02	tCtoAw	0.579608	1	0	Male	73	Chondrocyte, healthy	This study
B02	Donor_02	tCtoAw	0.636973	1	0	Male	73	Chondrocyte, healthy	This study
A01	Donor_01	tCtoAw	0.148872	1	0	Male	69	Chondrocyte, OA	This study
A02	Donor_01	tCtoAw	0.571725	1	0	Male	69	Chondrocyte, OA	This study
A08	Donor_07	tCtoAw	0.708468	1	0	Male	60	Chondrocyte, OA	This study
A07	Donor_07	tCtoAw	0.839935	1	0	Male	60	Chondrocyte, OA	This study
A09	Donor_08	tCtoAw	0.827166	1	0	Male	86	Chondrocyte, OA	This study
A10	Donor_08	tCtoAw	0.501946	1	0	Male	86	Chondrocyte, OA	This study
A11	Donor_09	tCtoAw	0	1	0	Female	55	Chondrocyte, OA	This study
A12	Donor_09	tCtoAw	0.961296	1	0	Female	55	Chondrocyte, OA	This study
A03	Donor_03	tCtoAw	0.644652	1	0	Female	62	Chondrocyte, OA	This study
A04	Donor_03	tCtoAw	0.828901	1	0	Female	62	Chondrocyte, OA	This study
A05	Donor_04	tCtoAw	0.399714	1	0	Female	73	Chondrocyte, OA	This study
A06	Donor_04	tCtoAw	0	1	0	Female	73	Chondrocyte, OA	This study
B04	Donor_05	tCtoGa	0.373256	1	0	Female	56	Chondrocyte, healthy	This study
B03	Donor_05	tCtoGa	0	1	0	Female	56	Chondrocyte, healthy	This study
B05	Donor_06	tCtoGa	0	1	0	Female	59	Chondrocyte, healthy	This study
B06	Donor_06	tCtoGa	0.381975	1	0	Female	59	Chondrocyte, healthy	This study
B01	Donor_02	tCtoGa	0.534291	1	0	Male	73	Chondrocyte, healthy	This study
B02	Donor_02	tCtoGa	0.914155	1	0	Male	73	Chondrocyte, healthy	This study
A01	Donor_01	tCtoGa	0.51976	1	0	Male	69	Chondrocyte, OA	This study
A02	Donor_01	tCtoGa	0.238827	1	0	Male	69	Chondrocyte, OA	This study
A08	Donor_07	tCtoGa	1.23298	1	0	Male	60	Chondrocyte, OA	This study
A07	Donor_07	tCtoGa	0.220662	1	0	Male	60	Chondrocyte, OA	This study
A09	Donor_08	tCtoGa	1.18272	1	0	Male	86	Chondrocyte, OA	This study
A10	Donor_08	tCtoGa	0.926991	1	0	Male	86	Chondrocyte, OA	This study
A11	Donor_09	tCtoGa	0	1	0	Female	55	Chondrocyte, OA	This study
A12	Donor_09	tCtoGa	0.725758	1	0	Female	55	Chondrocyte, OA	This study
A03	Donor_03	tCtoGa	0.362136	1	0	Female	62	Chondrocyte, OA	This study
A04	Donor_03	tCtoGa	1.00773	1	0	Female	62	Chondrocyte, OA	This study
A05	Donor_04	tCtoGa	1.12265	1	0	Female	73	Chondrocyte, OA	This study
A06	Donor_04	tCtoGa	0	1	0	Female	73	Chondrocyte, OA	This study
B04	Donor_05	tCtoGw	1.06476	0.82157	0	Female	56	Chondrocyte, healthy	This study
B03	Donor_05	tCtoGw	0.84476	0.916029	0	Female	56	Chondrocyte, healthy	This study
B05	Donor_06	tCtoGw	0	1	0	Female	59	Chondrocyte, healthy	This study
B06	Donor_06	tCtoGw	1.27651	0.758848	0	Female	59	Chondrocyte, healthy	This study
B01	Donor_02	tCtoGw	1.30116	0.758848	0	Male	73	Chondrocyte, healthy	This study
B02	Donor_02	tCtoGw	1.28406	0.758848	0	Male	73	Chondrocyte, healthy	This study
A01	Donor_01	tCtoGw	0.513609	1	0	Male	69	Chondrocyte, OA	This study
A02	Donor_01	tCtoGw	1.22211	0.758848	0	Male	69	Chondrocyte, OA	This study
A08	Donor_07	tCtoGw	0.850161	0.916029	0	Male	60	Chondrocyte, OA	This study
A07	Donor_07	tCtoGw	0.948633	0.916029	0	Male	60	Chondrocyte, OA	This study
A09	Donor_08	tCtoGw	1.54283	0.272315	0	Male	86	Chondrocyte, OA	This study
A10	Donor_08	tCtoGw	0.985964	0.916029	0	Male	86	Chondrocyte, OA	This study
A11	Donor_09	tCtoGw	0	1	0	Female	55	Chondrocyte, OA	This study
A12	Donor_09	tCtoGw	1.36718	0.758848	0	Female	55	Chondrocyte, OA	This study
A03	Donor_03	tCtoGw	1.16575	0.789032	0	Female	62	Chondrocyte, OA	This study
A04	Donor_03	tCtoGw	1.54289	0.391884	0	Female	62	Chondrocyte, OA	This study
A05	Donor_04	tCtoGw	1.74875	0.248891	0	Female	73	Chondrocyte, OA	This study
A06	Donor_04	tCtoGw	0	1	0	Female	73	Chondrocyte, OA	This study
B04	Donor_05	tCtoTa	0.21102	1	0	Female	56	Chondrocyte, healthy	This study
B03	Donor_05	tCtoTa	0.324296	1	0	Female	56	Chondrocyte, healthy	This study
B05	Donor_06	tCtoTa	1.114	1	0	Female	59	Chondrocyte, healthy	This study
B06	Donor_06	tCtoTa	0.557849	1	0	Female	59	Chondrocyte, healthy	This study
B01	Donor_02	tCtoTa	0.364882	1	0	Male	73	Chondrocyte, healthy	This study
B02	Donor_02	tCtoTa	0.649531	1	0	Male	73	Chondrocyte, healthy	This study
A01	Donor_01	tCtoTa	0.850517	1	0	Male	69	Chondrocyte, OA	This study
A02	Donor_01	tCtoTa	0.621302	1	0	Male	69	Chondrocyte, OA	This study
A08	Donor_07	tCtoTa	1.04196	1	0	Male	60	Chondrocyte, OA	This study
A07	Donor_07	tCtoTa	0.328578	1	0	Male	60	Chondrocyte, OA	This study
A09	Donor_08	tCtoTa	0.634821	1	0	Male	86	Chondrocyte, OA	This study
A10	Donor_08	tCtoTa	0.591737	1	0	Male	86	Chondrocyte, OA	This study
A11	Donor_09	tCtoTa	1.87019	1	0	Female	55	Chondrocyte, OA	This study
A12	Donor_09	tCtoTa	0.821612	1	0	Female	55	Chondrocyte, OA	This study
A03	Donor_03	tCtoTa	0.531396	1	0	Female	62	Chondrocyte, OA	This study
A04	Donor_03	tCtoTa	0.43593	1	0	Female	62	Chondrocyte, OA	This study
A05	Donor_04	tCtoTa	0.601531	1	0	Female	73	Chondrocyte, OA	This study
A06	Donor_04	tCtoTa	0	1	0	Female	73	Chondrocyte, OA	This study
B04	Donor_05	tCtoTw	0.334422	1	0	Female	56	Chondrocyte, healthy	This study
B03	Donor_05	tCtoTw	0.295666	1	0	Female	56	Chondrocyte, healthy	This study
B05	Donor_06	tCtoTw	0.907613	1	0	Female	59	Chondrocyte, healthy	This study
B06	Donor_06	tCtoTw	0.494599	1	0	Female	59	Chondrocyte, healthy	This study
B01	Donor_02	tCtoTw	0.355439	1	0	Male	73	Chondrocyte, healthy	This study
B02	Donor_02	tCtoTw	0.628512	1	0	Male	73	Chondrocyte, healthy	This study
A01	Donor_01	tCtoTw	0.700377	1	0	Male	69	Chondrocyte, OA	This study
A02	Donor_01	tCtoTw	0.655128	1	0	Male	69	Chondrocyte, OA	This study
A08	Donor_07	tCtoTw	0.798274	1	0	Male	60	Chondrocyte, OA	This study
A07	Donor_07	tCtoTw	0.333522	1	0	Male	60	Chondrocyte, OA	This study
A09	Donor_08	tCtoTw	0.671205	1	0	Male	86	Chondrocyte, OA	This study
A10	Donor_08	tCtoTw	0.676196	1	0	Male	86	Chondrocyte, OA	This study
A11	Donor_09	tCtoTw	0.725746	1	0	Female	55	Chondrocyte, OA	This study
A12	Donor_09	tCtoTw	0.677139	1	0	Female	55	Chondrocyte, OA	This study
A03	Donor_03	tCtoTw	0.543049	1	0	Female	62	Chondrocyte, OA	This study
A04	Donor_03	tCtoTw	0.35205	1	0	Female	62	Chondrocyte, OA	This study
A05	Donor_04	tCtoTw	0.585627	1	0	Female	73	Chondrocyte, OA	This study
A06	Donor_04	tCtoTw	0	1	0	Female	73	Chondrocyte, OA	This study
B04	Donor_05	tgCtoA	0.426809	1	0	Female	56	Chondrocyte, healthy	This study
B03	Donor_05	tgCtoA	0.819395	1	0	Female	56	Chondrocyte, healthy	This study
B05	Donor_06	tgCtoA	0.729932	1	0	Female	59	Chondrocyte, healthy	This study
B06	Donor_06	tgCtoA	1.15902	1	0	Female	59	Chondrocyte, healthy	This study
B01	Donor_02	tgCtoA	0.231501	1	0	Male	73	Chondrocyte, healthy	This study
B02	Donor_02	tgCtoA	0.835758	1	0	Male	73	Chondrocyte, healthy	This study
A01	Donor_01	tgCtoA	0.221344	1	0	Male	69	Chondrocyte, OA	This study
A02	Donor_01	tgCtoA	0.636892	1	0	Male	69	Chondrocyte, OA	This study
A08	Donor_07	tgCtoA	1.19795	1	0	Male	60	Chondrocyte, OA	This study
A07	Donor_07	tgCtoA	0.915267	1	0	Male	60	Chondrocyte, OA	This study
A09	Donor_08	tgCtoA	0.921941	1	0	Male	86	Chondrocyte, OA	This study
A10	Donor_08	tgCtoA	1.36915	1	0	Male	86	Chondrocyte, OA	This study
A11	Donor_09	tgCtoA	0	1	0	Female	55	Chondrocyte, OA	This study
A12	Donor_09	tgCtoA	1.41596	1	0	Female	55	Chondrocyte, OA	This study
A03	Donor_03	tgCtoA	0.754521	1	0	Female	62	Chondrocyte, OA	This study
A04	Donor_03	tgCtoA	0.919189	1	0	Female	62	Chondrocyte, OA	This study
A05	Donor_04	tgCtoA	0.559541	1	0	Female	73	Chondrocyte, OA	This study
A06	Donor_04	tgCtoA	0	1	0	Female	73	Chondrocyte, OA	This study
B04	Donor_05	tgCtoG	0.247824	1	0	Female	56	Chondrocyte, healthy	This study
B03	Donor_05	tgCtoG	0.936451	1	0	Female	56	Chondrocyte, healthy	This study
B05	Donor_06	tgCtoG	0	1	0	Female	59	Chondrocyte, healthy	This study
B06	Donor_06	tgCtoG	0	1	0	Female	59	Chondrocyte, healthy	This study
B01	Donor_02	tgCtoG	1.45515	1	0	Male	73	Chondrocyte, healthy	This study
B02	Donor_02	tgCtoG	0.962733	1	0	Male	73	Chondrocyte, healthy	This study
A01	Donor_01	tgCtoG	0.763636	1	0	Male	69	Chondrocyte, OA	This study
A02	Donor_01	tgCtoG	0.618824	1	0	Male	69	Chondrocyte, OA	This study
A08	Donor_07	tgCtoG	0.638909	1	0	Male	60	Chondrocyte, OA	This study
A07	Donor_07	tgCtoG	1.14857	1	0	Male	60	Chondrocyte, OA	This study
A09	Donor_08	tgCtoG	0.712731	1	0	Male	86	Chondrocyte, OA	This study
A10	Donor_08	tgCtoG	0.550107	1	0	Male	86	Chondrocyte, OA	This study
A11	Donor_09	tgCtoG	0	1	0	Female	55	Chondrocyte, OA	This study
A12	Donor_09	tgCtoG	0	1	0	Female	55	Chondrocyte, OA	This study
A03	Donor_03	tgCtoG	1.03956	1	0	Female	62	Chondrocyte, OA	This study
A04	Donor_03	tgCtoG	0.658056	1	0	Female	62	Chondrocyte, OA	This study
A05	Donor_04	tgCtoG	1.224	1	0	Female	73	Chondrocyte, OA	This study
A06	Donor_04	tgCtoG	0	1	0	Female	73	Chondrocyte, OA	This study
B04	Donor_05	tgCtoT	0.607132	0.987395	0	Female	56	Chondrocyte, healthy	This study
B03	Donor_05	tgCtoT	1.47491	0.574895	0	Female	56	Chondrocyte, healthy	This study
B05	Donor_06	tgCtoT	0.52138	0.987395	0	Female	59	Chondrocyte, healthy	This study
B06	Donor_06	tgCtoT	0.419296	0.987395	0	Female	59	Chondrocyte, healthy	This study
B01	Donor_02	tgCtoT	0.869541	0.987395	0	Male	73	Chondrocyte, healthy	This study
B02	Donor_02	tgCtoT	1.14008	0.791696	0	Male	73	Chondrocyte, healthy	This study
A01	Donor_01	tgCtoT	0.555372	0.987395	0	Male	69	Chondrocyte, OA	This study
A02	Donor_01	tgCtoT	0.85859	0.987395	0	Male	69	Chondrocyte, OA	This study
A08	Donor_07	tgCtoT	0.539923	0.987395	0	Male	60	Chondrocyte, OA	This study
A07	Donor_07	tgCtoT	0.908586	0.987395	0	Male	60	Chondrocyte, OA	This study
A09	Donor_08	tgCtoT	0.89263	0.987395	0	Male	86	Chondrocyte, OA	This study
A10	Donor_08	tgCtoT	1.35674	0.574895	0	Male	86	Chondrocyte, OA	This study
A11	Donor_09	tgCtoT	3.60185	0.574895	0	Female	55	Chondrocyte, OA	This study
A12	Donor_09	tgCtoT	1.42487	0.791696	0	Female	55	Chondrocyte, OA	This study
A03	Donor_03	tgCtoT	0.847469	0.987395	0	Female	62	Chondrocyte, OA	This study
A04	Donor_03	tgCtoT	0.89466	0.987395	0	Female	62	Chondrocyte, OA	This study
A05	Donor_04	tgCtoT	1.29801	0.574895	0	Female	73	Chondrocyte, OA	This study
A06	Donor_04	tgCtoT	4.37576	0.574895	0	Female	73	Chondrocyte, OA	This study
B04	Donor_05	yCtoAg	0.865697	1	0	Female	56	Chondrocyte, healthy	This study
B03	Donor_05	yCtoAg	0.885577	1	0	Female	56	Chondrocyte, healthy	This study
B05	Donor_06	yCtoAg	0	1	0	Female	59	Chondrocyte, healthy	This study
B06	Donor_06	yCtoAg	1.26677	1	0	Female	59	Chondrocyte, healthy	This study
B01	Donor_02	yCtoAg	0.585561	1	0	Male	73	Chondrocyte, healthy	This study
B02	Donor_02	yCtoAg	0.518941	1	0	Male	73	Chondrocyte, healthy	This study
A01	Donor_01	yCtoAg	0.559098	1	0	Male	69	Chondrocyte, OA	This study
A02	Donor_01	yCtoAg	0.270823	1	0	Male	69	Chondrocyte, OA	This study
A08	Donor_07	yCtoAg	1.84559	1	0	Male	60	Chondrocyte, OA	This study
A07	Donor_07	yCtoAg	1.23418	1	0	Male	60	Chondrocyte, OA	This study
A09	Donor_08	yCtoAg	0.776193	1	0	Male	86	Chondrocyte, OA	This study
A10	Donor_08	yCtoAg	0	1	0	Male	86	Chondrocyte, OA	This study
A11	Donor_09	yCtoAg	0	1	0	Female	55	Chondrocyte, OA	This study
A12	Donor_09	yCtoAg	1.27782	1	0	Female	55	Chondrocyte, OA	This study
A03	Donor_03	yCtoAg	2.19702	1	0	Female	62	Chondrocyte, OA	This study
A04	Donor_03	yCtoAg	1.65273	1	0	Female	62	Chondrocyte, OA	This study
A05	Donor_04	yCtoAg	0.681137	1	0	Female	73	Chondrocyte, OA	This study
A06	Donor_04	yCtoAg	0	1	0	Female	73	Chondrocyte, OA	This study
B04	Donor_05	yCtoAh	0.916766	0.997569	0	Female	56	Chondrocyte, healthy	This study
B03	Donor_05	yCtoAh	0.887152	0.997569	0	Female	56	Chondrocyte, healthy	This study
B05	Donor_06	yCtoAh	1.14039	0.997569	0	Female	59	Chondrocyte, healthy	This study
B06	Donor_06	yCtoAh	0.793169	0.997569	0	Female	59	Chondrocyte, healthy	This study
B01	Donor_02	yCtoAh	0.899632	0.997569	0	Male	73	Chondrocyte, healthy	This study
B02	Donor_02	yCtoAh	0.844526	0.997569	0	Male	73	Chondrocyte, healthy	This study
A01	Donor_01	yCtoAh	0.686981	0.997569	0	Male	69	Chondrocyte, OA	This study
A02	Donor_01	yCtoAh	0.847677	0.997569	0	Male	69	Chondrocyte, OA	This study
A08	Donor_07	yCtoAh	0.677019	0.997569	0	Male	60	Chondrocyte, OA	This study
A07	Donor_07	yCtoAh	0.967668	0.997569	0	Male	60	Chondrocyte, OA	This study
A09	Donor_08	yCtoAh	0.897948	0.997569	0	Male	86	Chondrocyte, OA	This study
A10	Donor_08	yCtoAh	0.799845	0.997569	0	Male	86	Chondrocyte, OA	This study
A11	Donor_09	yCtoAh	0.540278	0.997569	0	Female	55	Chondrocyte, OA	This study
A12	Donor_09	yCtoAh	0.71368	0.997569	0	Female	55	Chondrocyte, OA	This study
A03	Donor_03	yCtoAh	0.787045	0.997569	0	Female	62	Chondrocyte, OA	This study
A04	Donor_03	yCtoAh	0.790344	0.997569	0	Female	62	Chondrocyte, OA	This study
A05	Donor_04	yCtoAh	0.727329	0.997569	0	Female	73	Chondrocyte, OA	This study
A06	Donor_04	yCtoAh	1.56277	0.997569	0	Female	73	Chondrocyte, OA	This study
B04	Donor_05	yCtoAn	0.913548	0.998591	0	Female	56	Chondrocyte, healthy	This study
B03	Donor_05	yCtoAn	0.887039	0.998591	0	Female	56	Chondrocyte, healthy	This study
B05	Donor_06	yCtoAn	1.07495	0.998591	0	Female	59	Chondrocyte, healthy	This study
B06	Donor_06	yCtoAn	0.817965	0.998591	0	Female	59	Chondrocyte, healthy	This study
B01	Donor_02	yCtoAn	0.88383	0.998591	0	Male	73	Chondrocyte, healthy	This study
B02	Donor_02	yCtoAn	0.825347	0.998591	0	Male	73	Chondrocyte, healthy	This study
A01	Donor_01	yCtoAn	0.680495	0.998591	0	Male	69	Chondrocyte, OA	This study
A02	Donor_01	yCtoAn	0.81765	0.998591	0	Male	69	Chondrocyte, OA	This study
A08	Donor_07	yCtoAn	0.756893	0.998591	0	Male	60	Chondrocyte, OA	This study
A07	Donor_07	yCtoAn	0.984013	0.998591	0	Male	60	Chondrocyte, OA	This study
A09	Donor_08	yCtoAn	0.891184	0.998591	0	Male	86	Chondrocyte, OA	This study
A10	Donor_08	yCtoAn	0.761343	0.998591	0	Male	86	Chondrocyte, OA	This study
A11	Donor_09	yCtoAn	0.501289	0.998591	0	Female	55	Chondrocyte, OA	This study
A12	Donor_09	yCtoAn	0.74094	0.998591	0	Female	55	Chondrocyte, OA	This study
A03	Donor_03	yCtoAn	0.866485	0.998591	0	Female	62	Chondrocyte, OA	This study
A04	Donor_03	yCtoAn	0.838987	0.998591	0	Female	62	Chondrocyte, OA	This study
A05	Donor_04	yCtoAn	0.724809	0.998591	0	Female	73	Chondrocyte, OA	This study
A06	Donor_04	yCtoAn	1.45859	0.998591	0	Female	73	Chondrocyte, OA	This study
B04	Donor_05	yCtoGg	2.01065	0.626506	0	Female	56	Chondrocyte, healthy	This study
B03	Donor_05	yCtoGg	0	1	0	Female	56	Chondrocyte, healthy	This study
B05	Donor_06	yCtoGg	0	1	0	Female	59	Chondrocyte, healthy	This study
B06	Donor_06	yCtoGg	1.28134	1	0	Female	59	Chondrocyte, healthy	This study
B01	Donor_02	yCtoGg	5.52101	0.268178	0	Male	73	Chondrocyte, healthy	This study
B02	Donor_02	yCtoGg	0.52306	1	0	Male	73	Chondrocyte, healthy	This study
A01	Donor_01	yCtoGg	3.85778	0.571763	0	Male	69	Chondrocyte, OA	This study
A02	Donor_01	yCtoGg	0	1	0	Male	69	Chondrocyte, OA	This study
A08	Donor_07	yCtoGg	4.42941	0.268178	0	Male	60	Chondrocyte, OA	This study
A07	Donor_07	yCtoGg	0.61951	1	0	Male	60	Chondrocyte, OA	This study
A09	Donor_08	yCtoGg	1.06677	1	0	Male	86	Chondrocyte, OA	This study
A10	Donor_08	yCtoGg	1.41215	1	0	Male	86	Chondrocyte, OA	This study
A11	Donor_09	yCtoGg	0	1	0	Female	55	Chondrocyte, OA	This study
A12	Donor_09	yCtoGg	0	1	0	Female	55	Chondrocyte, OA	This study
A03	Donor_03	yCtoGg	1.13513	1	0	Female	62	Chondrocyte, OA	This study
A04	Donor_03	yCtoGg	0.788805	1	0	Female	62	Chondrocyte, OA	This study
A05	Donor_04	yCtoGg	1.48999	1	0	Female	73	Chondrocyte, OA	This study
A06	Donor_04	yCtoGg	0	1	0	Female	73	Chondrocyte, OA	This study
B04	Donor_05	yCtoGh	0.743552	1	0	Female	56	Chondrocyte, healthy	This study
B03	Donor_05	yCtoGh	1.24786	0.628721	0	Female	56	Chondrocyte, healthy	This study
B05	Donor_06	yCtoGh	2.07343	0.628721	0	Female	59	Chondrocyte, healthy	This study
B06	Donor_06	yCtoGh	0.991059	0.867138	0	Female	59	Chondrocyte, healthy	This study
B01	Donor_02	yCtoGh	0.877473	0.977903	0	Male	73	Chondrocyte, healthy	This study
B02	Donor_02	yCtoGh	1.04767	0.73627	0	Male	73	Chondrocyte, healthy	This study
A01	Donor_01	yCtoGh	0.72133	1	0	Male	69	Chondrocyte, OA	This study
A02	Donor_01	yCtoGh	1.04037	0.73627	0	Male	69	Chondrocyte, OA	This study
A08	Donor_07	yCtoGh	0.974908	0.867138	0	Male	60	Chondrocyte, OA	This study
A07	Donor_07	yCtoGh	0.890507	0.977903	0	Male	60	Chondrocyte, OA	This study
A09	Donor_08	yCtoGh	1.09814	0.628721	0	Male	86	Chondrocyte, OA	This study
A10	Donor_08	yCtoGh	1.03551	0.73627	0	Male	86	Chondrocyte, OA	This study
A11	Donor_09	yCtoGh	0	1	0	Female	55	Chondrocyte, OA	This study
A12	Donor_09	yCtoGh	1.2457	0.628721	0	Female	55	Chondrocyte, OA	This study
A03	Donor_03	yCtoGh	1.15215	0.628721	0	Female	62	Chondrocyte, OA	This study
A04	Donor_03	yCtoGh	1.22593	0.628721	0	Female	62	Chondrocyte, OA	This study
A05	Donor_04	yCtoGh	1.11802	0.628721	0	Female	73	Chondrocyte, OA	This study
A06	Donor_04	yCtoGh	2.34416	0.628721	0	Female	73	Chondrocyte, OA	This study
B04	Donor_05	yCtoGn	0.823381	0.993743	0	Female	56	Chondrocyte, healthy	This study
B03	Donor_05	yCtoGn	1.15858	0.634889	0	Female	56	Chondrocyte, healthy	This study
B05	Donor_06	yCtoGn	1.95446	0.634889	0	Female	59	Chondrocyte, healthy	This study
B06	Donor_06	yCtoGn	1.00626	0.767355	0	Female	59	Chondrocyte, healthy	This study
B01	Donor_02	yCtoGn	1.1111	0.634889	0	Male	73	Chondrocyte, healthy	This study
B02	Donor_02	yCtoGn	1.01676	0.744517	0	Male	73	Chondrocyte, healthy	This study
A01	Donor_01	yCtoGn	0.880391	0.934922	0	Male	69	Chondrocyte, OA	This study
A02	Donor_01	yCtoGn	0.986219	0.767355	0	Male	69	Chondrocyte, OA	This study
A08	Donor_07	yCtoGn	1.21103	0.634889	0	Male	60	Chondrocyte, OA	This study
A07	Donor_07	yCtoGn	0.873887	0.964531	0	Male	60	Chondrocyte, OA	This study
A09	Donor_08	yCtoGn	1.0964	0.634889	0	Male	86	Chondrocyte, OA	This study
A10	Donor_08	yCtoGn	1.05364	0.634889	0	Male	86	Chondrocyte, OA	This study
A11	Donor_09	yCtoGn	0	1	0	Female	55	Chondrocyte, OA	This study
A12	Donor_09	yCtoGn	1.1855	0.634889	0	Female	55	Chondrocyte, OA	This study
A03	Donor_03	yCtoGn	1.15119	0.634889	0	Female	62	Chondrocyte, OA	This study
A04	Donor_03	yCtoGn	1.20128	0.634889	0	Female	62	Chondrocyte, OA	This study
A05	Donor_04	yCtoGn	1.13832	0.634889	0	Female	73	Chondrocyte, OA	This study
A06	Donor_04	yCtoGn	2.18788	0.634889	0	Female	73	Chondrocyte, OA	This study
B04	Donor_05	yCtoTg	5.49415	2.04e-23	47	Female	56	Chondrocyte, healthy	This study
B03	Donor_05	yCtoTg	3.89654	0.000234516	8	Female	56	Chondrocyte, healthy	This study
B05	Donor_06	yCtoTg	3.04138	0.0307538	3	Female	59	Chondrocyte, healthy	This study
B06	Donor_06	yCtoTg	5.34658	6.95e-09	16	Female	59	Chondrocyte, healthy	This study
B01	Donor_02	yCtoTg	4.39885	1.03e-05	11	Male	73	Chondrocyte, healthy	This study
B02	Donor_02	yCtoTg	4.33589	8.39e-12	27	Male	73	Chondrocyte, healthy	This study
A01	Donor_01	yCtoTg	3.15636	0.00332246	6	Male	69	Chondrocyte, OA	This study
A02	Donor_01	yCtoTg	4.24422	1.99e-10	24	Male	69	Chondrocyte, OA	This study
A08	Donor_07	yCtoTg	7.48633	1.99e-10	16	Male	60	Chondrocyte, OA	This study
A07	Donor_07	yCtoTg	5.6502	9.32e-21	40	Male	60	Chondrocyte, OA	This study
A09	Donor_08	yCtoTg	4.6093	6.95e-09	18	Male	86	Chondrocyte, OA	This study
A10	Donor_08	yCtoTg	3.07307	0.000234516	10	Male	86	Chondrocyte, OA	This study
A11	Donor_09	yCtoTg	3.47321	0.282955	0	Female	55	Chondrocyte, OA	This study
A12	Donor_09	yCtoTg	4.62908	0.00278978	5	Female	55	Chondrocyte, OA	This study
A03	Donor_03	yCtoTg	4.25673	2.79e-08	18	Female	62	Chondrocyte, OA	This study
A04	Donor_03	yCtoTg	4.48467	1.16e-08	18	Female	62	Chondrocyte, OA	This study
A05	Donor_04	yCtoTg	3.32649	8.86e-06	14	Female	73	Chondrocyte, OA	This study
A06	Donor_04	yCtoTg	0	1	0	Female	73	Chondrocyte, OA	This study
B04	Donor_05	yCtoTh	0.503166	1	0	Female	56	Chondrocyte, healthy	This study
B03	Donor_05	yCtoTh	0.382158	1	0	Female	56	Chondrocyte, healthy	This study
B05	Donor_06	yCtoTh	0.851587	1	0	Female	59	Chondrocyte, healthy	This study
B06	Donor_06	yCtoTh	0.649842	1	0	Female	59	Chondrocyte, healthy	This study
B01	Donor_02	yCtoTh	0.549313	1	0	Male	73	Chondrocyte, healthy	This study
B02	Donor_02	yCtoTh	0.597066	1	0	Male	73	Chondrocyte, healthy	This study
A01	Donor_01	yCtoTh	0.67449	1	0	Male	69	Chondrocyte, OA	This study
A02	Donor_01	yCtoTh	0.751808	1	0	Male	69	Chondrocyte, OA	This study
A08	Donor_07	yCtoTh	0.640784	1	0	Male	60	Chondrocyte, OA	This study
A07	Donor_07	yCtoTh	0.497254	1	0	Male	60	Chondrocyte, OA	This study
A09	Donor_08	yCtoTh	0.707309	1	0	Male	86	Chondrocyte, OA	This study
A10	Donor_08	yCtoTh	0.745969	1	0	Male	86	Chondrocyte, OA	This study
A11	Donor_09	yCtoTh	1.08056	1	0	Female	55	Chondrocyte, OA	This study
A12	Donor_09	yCtoTh	0.82263	1	0	Female	55	Chondrocyte, OA	This study
A03	Donor_03	yCtoTh	0.69615	1	0	Female	62	Chondrocyte, OA	This study
A04	Donor_03	yCtoTh	0.617734	1	0	Female	62	Chondrocyte, OA	This study
A05	Donor_04	yCtoTh	0.758416	1	0	Female	73	Chondrocyte, OA	This study
A06	Donor_04	yCtoTh	0.468831	1	0	Female	73	Chondrocyte, OA	This study
B04	Donor_05	yCtoTn	0.817606	0.999652	0	Female	56	Chondrocyte, healthy	This study
B03	Donor_05	yCtoTn	0.633599	0.999652	0	Female	56	Chondrocyte, healthy	This study
B05	Donor_06	yCtoTn	0.977231	0.999652	0	Female	59	Chondrocyte, healthy	This study
B06	Donor_06	yCtoTn	0.895737	0.999652	0	Female	59	Chondrocyte, healthy	This study
B01	Donor_02	yCtoTn	0.742992	0.999652	0	Male	73	Chondrocyte, healthy	This study
B02	Donor_02	yCtoTn	0.817303	0.999652	0	Male	73	Chondrocyte, healthy	This study
A01	Donor_01	yCtoTn	0.800355	0.999652	0	Male	69	Chondrocyte, OA	This study
A02	Donor_01	yCtoTn	0.933602	0.999652	0	Male	69	Chondrocyte, OA	This study
A08	Donor_07	yCtoTn	1.10869	0.999652	0	Male	60	Chondrocyte, OA	This study
A07	Donor_07	yCtoTn	0.813289	0.999652	0	Male	60	Chondrocyte, OA	This study
A09	Donor_08	yCtoTn	0.924086	0.999652	0	Male	86	Chondrocyte, OA	This study
A10	Donor_08	yCtoTn	0.85799	0.999652	0	Male	86	Chondrocyte, OA	This study
A11	Donor_09	yCtoTn	1.25322	0.999652	0	Female	55	Chondrocyte, OA	This study
A12	Donor_09	yCtoTn	1.00656	0.999652	0	Female	55	Chondrocyte, OA	This study
A03	Donor_03	yCtoTn	0.896758	0.999652	0	Female	62	Chondrocyte, OA	This study
A04	Donor_03	yCtoTn	0.835844	0.999652	0	Female	62	Chondrocyte, OA	This study
A05	Donor_04	yCtoTn	0.898555	0.999652	0	Female	73	Chondrocyte, OA	This study
A06	Donor_04	yCtoTn	0.437576	0.999652	0	Female	73	Chondrocyte, OA	This study
B04	Donor_05	ytCtoAa	0.965936	1	0	Female	56	Chondrocyte, healthy	This study
B03	Donor_05	ytCtoAa	0	1	0	Female	56	Chondrocyte, healthy	This study
B05	Donor_06	ytCtoAa	1.08384	1	0	Female	59	Chondrocyte, healthy	This study
B06	Donor_06	ytCtoAa	0.636757	1	0	Female	59	Chondrocyte, healthy	This study
B01	Donor_02	ytCtoAa	0.609462	1	0	Male	73	Chondrocyte, healthy	This study
B02	Donor_02	ytCtoAa	0.465581	1	0	Male	73	Chondrocyte, healthy	This study
A01	Donor_01	ytCtoAa	0	1	0	Male	69	Chondrocyte, OA	This study
A02	Donor_01	ytCtoAa	0.556691	1	0	Male	69	Chondrocyte, OA	This study
A08	Donor_07	ytCtoAa	0.6275	1	0	Male	60	Chondrocyte, OA	This study
A07	Donor_07	ytCtoAa	0.303798	1	0	Male	60	Chondrocyte, OA	This study
A09	Donor_08	ytCtoAa	0.439029	1	0	Male	86	Chondrocyte, OA	This study
A10	Donor_08	ytCtoAa	0.196011	1	0	Male	86	Chondrocyte, OA	This study
A11	Donor_09	ytCtoAa	0	1	0	Female	55	Chondrocyte, OA	This study
A12	Donor_09	ytCtoAa	2.46544	1	0	Female	55	Chondrocyte, OA	This study
A03	Donor_03	ytCtoAa	0	1	0	Female	62	Chondrocyte, OA	This study
A04	Donor_03	ytCtoAa	0.623006	1	0	Female	62	Chondrocyte, OA	This study
A05	Donor_04	ytCtoAa	0.175878	1	0	Female	73	Chondrocyte, OA	This study
A06	Donor_04	ytCtoAa	0	1	0	Female	73	Chondrocyte, OA	This study
B04	Donor_05	ytCtoGa	0.320495	1	0	Female	56	Chondrocyte, healthy	This study
B03	Donor_05	ytCtoGa	0	1	0	Female	56	Chondrocyte, healthy	This study
B05	Donor_06	ytCtoGa	0	1	0	Female	59	Chondrocyte, healthy	This study
B06	Donor_06	ytCtoGa	0	1	0	Female	59	Chondrocyte, healthy	This study
B01	Donor_02	ytCtoGa	0	1	0	Male	73	Chondrocyte, healthy	This study
B02	Donor_02	ytCtoGa	1.2514	1	0	Male	73	Chondrocyte, healthy	This study
A01	Donor_01	ytCtoGa	0	1	0	Male	69	Chondrocyte, OA	This study
A02	Donor_01	ytCtoGa	0.405674	1	0	Male	69	Chondrocyte, OA	This study
A08	Donor_07	ytCtoGa	1.004	1	0	Male	60	Chondrocyte, OA	This study
A07	Donor_07	ytCtoGa	0.381237	1	0	Male	60	Chondrocyte, OA	This study
A09	Donor_08	ytCtoGa	1.20677	1	0	Male	86	Chondrocyte, OA	This study
A10	Donor_08	ytCtoGa	0.630037	1	0	Male	86	Chondrocyte, OA	This study
A11	Donor_09	ytCtoGa	0	1	0	Female	55	Chondrocyte, OA	This study
A12	Donor_09	ytCtoGa	0	1	0	Female	55	Chondrocyte, OA	This study
A03	Donor_03	ytCtoGa	0	1	0	Female	62	Chondrocyte, OA	This study
A04	Donor_03	ytCtoGa	1.78406	1	0	Female	62	Chondrocyte, OA	This study
A05	Donor_04	ytCtoGa	1.53893	1	0	Female	73	Chondrocyte, OA	This study
A06	Donor_04	ytCtoGa	0	1	0	Female	73	Chondrocyte, OA	This study
B04	Donor_05	ytCtoTa	0.181192	1	0	Female	56	Chondrocyte, healthy	This study
B03	Donor_05	ytCtoTa	0.57205	1	0	Female	56	Chondrocyte, healthy	This study
B05	Donor_06	ytCtoTa	0.77417	1	0	Female	59	Chondrocyte, healthy	This study
B06	Donor_06	ytCtoTa	0.806253	1	0	Female	59	Chondrocyte, healthy	This study
B01	Donor_02	ytCtoTa	0.327028	1	0	Male	73	Chondrocyte, healthy	This study
B02	Donor_02	ytCtoTa	0.592769	1	0	Male	73	Chondrocyte, healthy	This study
A01	Donor_01	ytCtoTa	0.355981	1	0	Male	69	Chondrocyte, OA	This study
A02	Donor_01	ytCtoTa	0.63321	1	0	Male	69	Chondrocyte, OA	This study
A08	Donor_07	ytCtoTa	1.41408	1	0	Male	60	Chondrocyte, OA	This study
A07	Donor_07	ytCtoTa	0.21288	1	0	Male	60	Chondrocyte, OA	This study
A09	Donor_08	ytCtoTa	0.793467	1	0	Male	86	Chondrocyte, OA	This study
A10	Donor_08	ytCtoTa	0.914043	1	0	Male	86	Chondrocyte, OA	This study
A11	Donor_09	ytCtoTa	3.47321	1	0	Female	55	Chondrocyte, OA	This study
A12	Donor_09	ytCtoTa	1.11643	1	0	Female	55	Chondrocyte, OA	This study
A03	Donor_03	ytCtoTa	0.722255	1	0	Female	62	Chondrocyte, OA	This study
A04	Donor_03	ytCtoTa	0.441004	1	0	Female	62	Chondrocyte, OA	This study
A05	Donor_04	ytCtoTa	0.601256	1	0	Female	73	Chondrocyte, OA	This study
A06	Donor_04	ytCtoTa	0	1	0	Female	73	Chondrocyte, OA	This study
P1-10	P1	aCtoAy	2.13566	0.00975509	10	Male	64	Chondrocyte, healthy	Ren et al. 2025
P1-2	P1	aCtoAy	1.30631	0.215917	0	Male	64	Chondrocyte, healthy	Ren et al. 2025
P1-3	P1	aCtoAy	1.51135	0.0276511	14	Male	64	Chondrocyte, healthy	Ren et al. 2025
P1-7	P1	aCtoAy	1.29647	0.328178	0	Male	64	Chondrocyte, healthy	Ren et al. 2025
P1-9	P1	aCtoAy	1.67456	0.0317773	10	Male	64	Chondrocyte, healthy	Ren et al. 2025
P10_1	P10	aCtoAy	1.93525	0.00975509	12	Female	67	Chondrocyte, OA, lesion	Ren et al. 2025
P10_2	P10	aCtoAy	1.03046	0.607936	0	Female	67	Chondrocyte, OA, lesion	Ren et al. 2025
P10_3	P10	aCtoAy	1.92259	0.00269956	16	Female	67	Chondrocyte, OA, lesion	Ren et al. 2025
P10_4	P10	aCtoAy	1.40675	0.0502187	0	Female	67	Chondrocyte, OA, lesion	Ren et al. 2025
P10_5	P10	aCtoAy	1.3328	0.165169	0	Female	67	Chondrocyte, OA, lesion	Ren et al. 2025
P11_1	P11	aCtoAy	1.33586	0.198081	0	Female	67	Chondrocyte, OA, lesion	Ren et al. 2025
P11_2	P11	aCtoAy	1.45335	0.316634	0	Female	67	Chondrocyte, OA, lesion	Ren et al. 2025
P11_3	P11	aCtoAy	2.08076	0.00860702	11	Female	67	Chondrocyte, OA, lesion	Ren et al. 2025
P11_4	P11	aCtoAy	1.34486	0.205078	0	Female	67	Chondrocyte, OA, lesion	Ren et al. 2025
P11_5	P11	aCtoAy	1.26538	0.327305	0	Female	67	Chondrocyte, OA, lesion	Ren et al. 2025
P13L_1	P13	aCtoAy	1.57465	0.0390615	11	Male	73	Chondrocyte, OA, lesion	Ren et al. 2025
P13L_2	P13	aCtoAy	1.20465	0.348091	0	Male	73	Chondrocyte, OA, lesion	Ren et al. 2025
P13L_4	P13	aCtoAy	1.40352	0.0739152	0	Male	73	Chondrocyte, OA, lesion	Ren et al. 2025
P13L_5	P13	aCtoAy	1.30236	0.21685	0	Male	73	Chondrocyte, OA, lesion	Ren et al. 2025
P13N_1	P13	aCtoAy	1.56315	0.122895	0	Male	73	Chondrocyte, OA, non-lesion	Ren et al. 2025
P13N_2	P13	aCtoAy	1.46213	0.134457	0	Male	73	Chondrocyte, OA, non-lesion	Ren et al. 2025
P13N_3	P13	aCtoAy	1.40251	0.152255	0	Male	73	Chondrocyte, OA, non-lesion	Ren et al. 2025
P13N_4	P13	aCtoAy	1.41987	0.149346	0	Male	73	Chondrocyte, OA, non-lesion	Ren et al. 2025
P13N_5	P13	aCtoAy	1.38483	0.248565	0	Male	73	Chondrocyte, OA, non-lesion	Ren et al. 2025
P15L_1	P15	aCtoAy	1.32627	0.432362	0	Male	69	Chondrocyte, OA, lesion	Ren et al. 2025
P15L_2	P15	aCtoAy	0.815586	0.84768	0	Male	69	Chondrocyte, OA, lesion	Ren et al. 2025
P15L_3	P15	aCtoAy	1.13834	0.479012	0	Male	69	Chondrocyte, OA, lesion	Ren et al. 2025
P15L_4	P15	aCtoAy	1.63072	0.169133	0	Male	69	Chondrocyte, OA, lesion	Ren et al. 2025
P15N_1	P15	aCtoAy	1.33188	0.273201	0	Male	69	Chondrocyte, OA, non-lesion	Ren et al. 2025
P15N_2	P15	aCtoAy	1.78601	0.0570662	0	Male	69	Chondrocyte, OA, non-lesion	Ren et al. 2025
P15N_3	P15	aCtoAy	1.0195	0.595194	0	Male	69	Chondrocyte, OA, non-lesion	Ren et al. 2025
P15N_4	P15	aCtoAy	2.17384	0.0035489	12	Male	69	Chondrocyte, OA, non-lesion	Ren et al. 2025
P15N_5	P15	aCtoAy	2.34248	0.000665427	15	Male	69	Chondrocyte, OA, non-lesion	Ren et al. 2025
P16L_1	P16	aCtoAy	1.26668	0.380494	0	Male	76	Chondrocyte, OA, lesion	Ren et al. 2025
P16L_2	P16	aCtoAy	2.10145	0.0222398	8	Male	76	Chondrocyte, OA, lesion	Ren et al. 2025
P16L_3	P16	aCtoAy	0.956646	0.688298	0	Male	76	Chondrocyte, OA, lesion	Ren et al. 2025
P16L_4	P16	aCtoAy	1.24185	0.327305	0	Male	76	Chondrocyte, OA, lesion	Ren et al. 2025
P16L_5	P16	aCtoAy	1.32677	0.236122	0	Male	76	Chondrocyte, OA, lesion	Ren et al. 2025
P19L_1	P19	aCtoAy	1.11376	0.479012	0	Female	78	Chondrocyte, OA, lesion	Ren et al. 2025
P19L_2	P19	aCtoAy	1.71828	0.115415	0	Female	78	Chondrocyte, OA, lesion	Ren et al. 2025
P19L_3	P19	aCtoAy	2.0094	0.0154928	10	Female	78	Chondrocyte, OA, lesion	Ren et al. 2025
P19L_4	P19	aCtoAy	1.41437	0.253911	0	Female	78	Chondrocyte, OA, lesion	Ren et al. 2025
P19L_5	P19	aCtoAy	1.75335	0.169503	0	Female	78	Chondrocyte, OA, lesion	Ren et al. 2025
P2-1	P2	aCtoAy	1.94252	0.0317773	8	Male	42	Chondrocyte, healthy	Ren et al. 2025
P2-2	P2	aCtoAy	1.27841	0.358292	0	Male	42	Chondrocyte, healthy	Ren et al. 2025
P2-3	P2	aCtoAy	2.24328	0.00470075	11	Male	42	Chondrocyte, healthy	Ren et al. 2025
P2-4	P2	aCtoAy	1.61842	0.0717241	0	Male	42	Chondrocyte, healthy	Ren et al. 2025
P2-5	P2	aCtoAy	2.47205	4.09e-05	20	Male	42	Chondrocyte, healthy	Ren et al. 2025
P21L-14	P21	aCtoAy	0.313041	0.999891	0	Male	26	Chondrocyte, OA, lesion	Ren et al. 2025
P21L-15	P21	aCtoAy	0.961031	0.688298	0	Male	26	Chondrocyte, OA, lesion	Ren et al. 2025
P21L-2	P21	aCtoAy	0.776699	0.88633	0	Male	26	Chondrocyte, OA, lesion	Ren et al. 2025
P21L-6	P21	aCtoAy	2.13905	0.0441162	6	Male	26	Chondrocyte, OA, lesion	Ren et al. 2025
P21N-2	P21	aCtoAy	1.18756	0.432362	0	Male	26	Chondrocyte, OA, non-lesion	Ren et al. 2025
P21N-3	P21	aCtoAy	1.52861	0.275299	0	Male	26	Chondrocyte, OA, non-lesion	Ren et al. 2025
P21N-4	P21	aCtoAy	0.904826	0.756033	0	Male	26	Chondrocyte, OA, non-lesion	Ren et al. 2025
P21N-7	P21	aCtoAy	2.50609	0.0154928	7	Male	26	Chondrocyte, OA, non-lesion	Ren et al. 2025
P21N-8	P21	aCtoAy	1.12051	0.5051	0	Male	26	Chondrocyte, OA, non-lesion	Ren et al. 2025
P22_2	P22	aCtoAy	1.822	0.0177933	11	Male	57	Chondrocyte, OA, lesion	Ren et al. 2025
P22_4	P22	aCtoAy	1.60262	0.180504	0	Male	57	Chondrocyte, OA, lesion	Ren et al. 2025
P22_5	P22	aCtoAy	1.22508	0.328178	0	Male	57	Chondrocyte, OA, lesion	Ren et al. 2025
P22_6	P22	aCtoAy	1.57094	0.164033	0	Male	57	Chondrocyte, OA, lesion	Ren et al. 2025
P22_7	P22	aCtoAy	1.52211	0.164033	0	Male	57	Chondrocyte, OA, lesion	Ren et al. 2025
P3-3	P3	aCtoAy	1.84509	0.0034609	16	Male	64	Chondrocyte, healthy	Ren et al. 2025
P3-30	P3	aCtoAy	1.59635	0.0222398	13	Male	64	Chondrocyte, healthy	Ren et al. 2025
P3-6	P3	aCtoAy	1.61649	0.0276511	11	Male	64	Chondrocyte, healthy	Ren et al. 2025
P3-8	P3	aCtoAy	1.17922	0.328178	0	Male	64	Chondrocyte, healthy	Ren et al. 2025
P30_1	P30	aCtoAy	1.00914	0.609155	0	Female	80	Chondrocyte, healthy	Ren et al. 2025
P30_2	P30	aCtoAy	1.402	0.145233	0	Female	80	Chondrocyte, healthy	Ren et al. 2025
P30_3	P30	aCtoAy	1.83517	0.000405889	25	Female	80	Chondrocyte, healthy	Ren et al. 2025
P30_4	P30	aCtoAy	1.51265	0.0222398	15	Female	80	Chondrocyte, healthy	Ren et al. 2025
P32_1	P32	aCtoAy	0.531027	0.999891	0	Female	90	Chondrocyte, healthy	Ren et al. 2025
P32_2	P32	aCtoAy	1.49744	0.0717241	0	Female	90	Chondrocyte, healthy	Ren et al. 2025
P32_3	P32	aCtoAy	1.64271	0.0599625	0	Female	90	Chondrocyte, healthy	Ren et al. 2025
P32_4	P32	aCtoAy	1.03911	0.550696	0	Female	90	Chondrocyte, healthy	Ren et al. 2025
P4-1	P4	aCtoAy	0.879163	0.756033	0	Male	49	Chondrocyte, healthy	Ren et al. 2025
P4-2	P4	aCtoAy	1.21402	0.364207	0	Male	49	Chondrocyte, healthy	Ren et al. 2025
P4-6	P4	aCtoAy	0.86118	0.795279	0	Male	49	Chondrocyte, healthy	Ren et al. 2025
P4-8	P4	aCtoAy	1.63653	0.102496	0	Male	49	Chondrocyte, healthy	Ren et al. 2025
P4-9	P4	aCtoAy	0.676812	0.959499	0	Male	49	Chondrocyte, healthy	Ren et al. 2025
P6-1	P6	aCtoAy	1.49664	0.234138	0	Male	50	Chondrocyte, healthy	Ren et al. 2025
P6-10	P6	aCtoAy	1.27905	0.295287	0	Male	50	Chondrocyte, healthy	Ren et al. 2025
P6-29	P6	aCtoAy	1.70159	0.0772365	0	Male	50	Chondrocyte, healthy	Ren et al. 2025
P6-35	P6	aCtoAy	1.56199	0.0599625	0	Male	50	Chondrocyte, healthy	Ren et al. 2025
P6-8	P6	aCtoAy	1.24817	0.316634	0	Male	50	Chondrocyte, healthy	Ren et al. 2025
P7-LT8	P7	aCtoAy	1.38228	0.236122	0	Male	35	Chondrocyte, OA, lesion	Ren et al. 2025
P7L-1	P7	aCtoAy	2.22637	0.00164893	14	Male	35	Chondrocyte, OA, lesion	Ren et al. 2025
P7L-2	P7	aCtoAy	1.07258	0.538774	0	Male	35	Chondrocyte, OA, lesion	Ren et al. 2025
P7L-3	P7	aCtoAy	1.70194	0.0717241	0	Male	35	Chondrocyte, OA, lesion	Ren et al. 2025
P7L-4	P7	aCtoAy	1.94649	0.00411209	14	Male	35	Chondrocyte, OA, lesion	Ren et al. 2025
P7N-1	P7	aCtoAy	0.72034	0.888713	0	Male	35	Chondrocyte, OA, non-lesion	Ren et al. 2025
P7N-2	P7	aCtoAy	1.10417	0.538774	0	Male	35	Chondrocyte, OA, non-lesion	Ren et al. 2025
P7N-3	P7	aCtoAy	1.26535	0.477341	0	Male	35	Chondrocyte, OA, non-lesion	Ren et al. 2025
P7N-4	P7	aCtoAy	0.786142	0.854109	0	Male	35	Chondrocyte, OA, non-lesion	Ren et al. 2025
P7N-5	P7	aCtoAy	0.607122	0.959499	0	Male	35	Chondrocyte, OA, non-lesion	Ren et al. 2025
P8-11	P8	aCtoAy	1.11557	0.479012	0	Female	42	Chondrocyte, healthy	Ren et al. 2025
P8-14	P8	aCtoAy	0.965448	0.688298	0	Female	42	Chondrocyte, healthy	Ren et al. 2025
P8-17	P8	aCtoAy	1.4981	0.0599625	0	Female	42	Chondrocyte, healthy	Ren et al. 2025
P8-18	P8	aCtoAy	1.40562	0.130175	0	Female	42	Chondrocyte, healthy	Ren et al. 2025
P8-19	P8	aCtoAy	1.68562	0.0317773	10	Female	42	Chondrocyte, healthy	Ren et al. 2025
P8-3	P8	aCtoAy	1.27604	0.253911	0	Female	42	Chondrocyte, healthy	Ren et al. 2025
P1-10	P1	aCtoGy	1.30066	0.694958	0	Male	64	Chondrocyte, healthy	Ren et al. 2025
P1-2	P1	aCtoGy	1.50104	0.447409	0	Male	64	Chondrocyte, healthy	Ren et al. 2025
P1-3	P1	aCtoGy	0.596443	0.929839	0	Male	64	Chondrocyte, healthy	Ren et al. 2025
P1-7	P1	aCtoGy	0.506107	0.933597	0	Male	64	Chondrocyte, healthy	Ren et al. 2025
P1-9	P1	aCtoGy	0.803787	0.875375	0	Male	64	Chondrocyte, healthy	Ren et al. 2025
P10_1	P10	aCtoGy	2.49466	0.214243	0	Female	67	Chondrocyte, OA, lesion	Ren et al. 2025
P10_2	P10	aCtoGy	1.53424	0.447409	0	Female	67	Chondrocyte, OA, lesion	Ren et al. 2025
P10_3	P10	aCtoGy	1.35518	0.548062	0	Female	67	Chondrocyte, OA, lesion	Ren et al. 2025
P10_4	P10	aCtoGy	1.74067	0.264062	0	Female	67	Chondrocyte, OA, lesion	Ren et al. 2025
P10_5	P10	aCtoGy	0.856797	0.851289	0	Female	67	Chondrocyte, OA, lesion	Ren et al. 2025
P11_1	P11	aCtoGy	1.28801	0.588274	0	Female	67	Chondrocyte, OA, lesion	Ren et al. 2025
P11_2	P11	aCtoGy	3.59878	0.155292	0	Female	67	Chondrocyte, OA, lesion	Ren et al. 2025
P11_3	P11	aCtoGy	2.64342	0.094229	0	Female	67	Chondrocyte, OA, lesion	Ren et al. 2025
P11_4	P11	aCtoGy	1.80004	0.290249	0	Female	67	Chondrocyte, OA, lesion	Ren et al. 2025
P11_5	P11	aCtoGy	0.723074	0.911517	0	Female	67	Chondrocyte, OA, lesion	Ren et al. 2025
P13L_1	P13	aCtoGy	2.47537	0.0529797	0	Male	73	Chondrocyte, OA, lesion	Ren et al. 2025
P13L_2	P13	aCtoGy	1.56104	0.365532	0	Male	73	Chondrocyte, OA, lesion	Ren et al. 2025
P13L_4	P13	aCtoGy	1.70141	0.166941	0	Male	73	Chondrocyte, OA, lesion	Ren et al. 2025
P13L_5	P13	aCtoGy	1.42505	0.501206	0	Male	73	Chondrocyte, OA, lesion	Ren et al. 2025
P13N_1	P13	aCtoGy	0.935633	0.814031	0	Male	73	Chondrocyte, OA, non-lesion	Ren et al. 2025
P13N_2	P13	aCtoGy	0.365533	0.966571	0	Male	73	Chondrocyte, OA, non-lesion	Ren et al. 2025
P13N_3	P13	aCtoGy	1.27501	0.632502	0	Male	73	Chondrocyte, OA, non-lesion	Ren et al. 2025
P13N_4	P13	aCtoGy	1.90948	0.252791	0	Male	73	Chondrocyte, OA, non-lesion	Ren et al. 2025
P13N_5	P13	aCtoGy	2.80243	0.094229	0	Male	73	Chondrocyte, OA, non-lesion	Ren et al. 2025
P15L_1	P15	aCtoGy	1.21821	0.657597	0	Male	69	Chondrocyte, OA, lesion	Ren et al. 2025
P15L_2	P15	aCtoGy	2.27846	0.094229	0	Male	69	Chondrocyte, OA, lesion	Ren et al. 2025
P15L_3	P15	aCtoGy	1.65001	0.325756	0	Male	69	Chondrocyte, OA, lesion	Ren et al. 2025
P15L_4	P15	aCtoGy	1.91432	0.264062	0	Male	69	Chondrocyte, OA, lesion	Ren et al. 2025
P15N_1	P15	aCtoGy	1.22618	0.657597	0	Male	69	Chondrocyte, OA, non-lesion	Ren et al. 2025
P15N_2	P15	aCtoGy	0.565571	0.921343	0	Male	69	Chondrocyte, OA, non-lesion	Ren et al. 2025
P15N_3	P15	aCtoGy	1.52014	0.447409	0	Male	69	Chondrocyte, OA, non-lesion	Ren et al. 2025
P15N_4	P15	aCtoGy	2.11444	0.155292	0	Male	69	Chondrocyte, OA, non-lesion	Ren et al. 2025
P15N_5	P15	aCtoGy	1.60297	0.447409	0	Male	69	Chondrocyte, OA, non-lesion	Ren et al. 2025
P16L_1	P16	aCtoGy	1.06507	0.744543	0	Male	76	Chondrocyte, OA, lesion	Ren et al. 2025
P16L_2	P16	aCtoGy	1.99767	0.229784	0	Male	76	Chondrocyte, OA, lesion	Ren et al. 2025
P16L_3	P16	aCtoGy	1.6864	0.380961	0	Male	76	Chondrocyte, OA, lesion	Ren et al. 2025
P16L_4	P16	aCtoGy	1.93583	0.228411	0	Male	76	Chondrocyte, OA, lesion	Ren et al. 2025
P16L_5	P16	aCtoGy	2.79043	0.166941	0	Male	76	Chondrocyte, OA, lesion	Ren et al. 2025
P19L_1	P19	aCtoGy	1.43197	0.447409	0	Female	78	Chondrocyte, OA, lesion	Ren et al. 2025
P19L_2	P19	aCtoGy	1.3603	0.632502	0	Female	78	Chondrocyte, OA, lesion	Ren et al. 2025
P19L_3	P19	aCtoGy	2.6087	0.155292	0	Female	78	Chondrocyte, OA, lesion	Ren et al. 2025
P19L_4	P19	aCtoGy	0.948269	0.814031	0	Female	78	Chondrocyte, OA, lesion	Ren et al. 2025
P19L_5	P19	aCtoGy	0.757128	0.881236	0	Female	78	Chondrocyte, OA, lesion	Ren et al. 2025
P2-1	P2	aCtoGy	1.23275	0.657597	0	Male	42	Chondrocyte, healthy	Ren et al. 2025
P2-2	P2	aCtoGy	1.02273	0.780032	0	Male	42	Chondrocyte, healthy	Ren et al. 2025
P2-3	P2	aCtoGy	0.392574	0.966571	0	Male	42	Chondrocyte, healthy	Ren et al. 2025
P2-4	P2	aCtoGy	2.03984	0.268718	0	Male	42	Chondrocyte, healthy	Ren et al. 2025
P2-5	P2	aCtoGy	2.38986	0.155292	0	Male	42	Chondrocyte, healthy	Ren et al. 2025
P21L-14	P21	aCtoGy	1.20208	0.694958	0	Male	26	Chondrocyte, OA, lesion	Ren et al. 2025
P21L-15	P21	aCtoGy	1.25673	0.714258	0	Male	26	Chondrocyte, OA, lesion	Ren et al. 2025
P21L-2	P21	aCtoGy	0.761905	0.881236	0	Male	26	Chondrocyte, OA, lesion	Ren et al. 2025
P21L-6	P21	aCtoGy	4.34882	0.0529797	0	Male	26	Chondrocyte, OA, lesion	Ren et al. 2025
P21N-2	P21	aCtoGy	2.15921	0.447409	0	Male	26	Chondrocyte, OA, non-lesion	Ren et al. 2025
P21N-3	P21	aCtoGy	0	1	0	Male	26	Chondrocyte, OA, non-lesion	Ren et al. 2025
P21N-4	P21	aCtoGy	2.26206	0.241777	0	Male	26	Chondrocyte, OA, non-lesion	Ren et al. 2025
P21N-7	P21	aCtoGy	3.13261	0.129238	0	Male	26	Chondrocyte, OA, non-lesion	Ren et al. 2025
P21N-8	P21	aCtoGy	3.43623	0.155292	0	Male	26	Chondrocyte, OA, non-lesion	Ren et al. 2025
P22_2	P22	aCtoGy	0.676923	0.911834	0	Male	57	Chondrocyte, OA, lesion	Ren et al. 2025
P22_4	P22	aCtoGy	0.961574	0.814031	0	Male	57	Chondrocyte, OA, lesion	Ren et al. 2025
P22_5	P22	aCtoGy	1.92169	0.264062	0	Male	57	Chondrocyte, OA, lesion	Ren et al. 2025
P22_6	P22	aCtoGy	1.96367	0.278543	0	Male	57	Chondrocyte, OA, lesion	Ren et al. 2025
P22_7	P22	aCtoGy	2.17445	0.263537	0	Male	57	Chondrocyte, OA, lesion	Ren et al. 2025
P3-3	P3	aCtoGy	0.975352	0.780032	0	Male	64	Chondrocyte, healthy	Ren et al. 2025
P3-30	P3	aCtoGy	1.51572	0.330739	0	Male	64	Chondrocyte, healthy	Ren et al. 2025
P3-6	P3	aCtoGy	1.00357	0.780032	0	Male	64	Chondrocyte, healthy	Ren et al. 2025
P3-8	P3	aCtoGy	1.47333	0.365532	0	Male	64	Chondrocyte, healthy	Ren et al. 2025
P30_1	P30	aCtoGy	1.2277	0.588274	0	Female	80	Chondrocyte, healthy	Ren et al. 2025
P30_2	P30	aCtoGy	2.39036	0.129238	0	Female	80	Chondrocyte, healthy	Ren et al. 2025
P30_3	P30	aCtoGy	1.34109	0.447409	0	Female	80	Chondrocyte, healthy	Ren et al. 2025
P30_4	P30	aCtoGy	1.79614	0.175829	0	Female	80	Chondrocyte, healthy	Ren et al. 2025
P32_1	P32	aCtoGy	1.58423	0.264062	0	Female	90	Chondrocyte, healthy	Ren et al. 2025
P32_2	P32	aCtoGy	0.806314	0.875375	0	Female	90	Chondrocyte, healthy	Ren et al. 2025
P32_3	P32	aCtoGy	1.03256	0.780032	0	Female	90	Chondrocyte, healthy	Ren et al. 2025
P32_4	P32	aCtoGy	0.992746	0.780032	0	Female	90	Chondrocyte, healthy	Ren et al. 2025
P4-1	P4	aCtoGy	2.63749	0.271915	0	Male	49	Chondrocyte, healthy	Ren et al. 2025
P4-2	P4	aCtoGy	2.09081	0.214243	0	Male	49	Chondrocyte, healthy	Ren et al. 2025
P4-6	P4	aCtoGy	0.866217	0.851289	0	Male	49	Chondrocyte, healthy	Ren et al. 2025
P4-8	P4	aCtoGy	0.69312	0.911834	0	Male	49	Chondrocyte, healthy	Ren et al. 2025
P4-9	P4	aCtoGy	1.31704	0.548062	0	Male	49	Chondrocyte, healthy	Ren et al. 2025
P6-1	P6	aCtoGy	0.284361	0.986043	0	Male	50	Chondrocyte, healthy	Ren et al. 2025
P6-10	P6	aCtoGy	1.96819	0.239326	0	Male	50	Chondrocyte, healthy	Ren et al. 2025
P6-29	P6	aCtoGy	0.428548	0.966079	0	Male	50	Chondrocyte, healthy	Ren et al. 2025
P6-35	P6	aCtoGy	1.72108	0.325756	0	Male	50	Chondrocyte, healthy	Ren et al. 2025
P6-8	P6	aCtoGy	1.54897	0.409256	0	Male	50	Chondrocyte, healthy	Ren et al. 2025
P7-LT8	P7	aCtoGy	1.872	0.271823	0	Male	35	Chondrocyte, OA, lesion	Ren et al. 2025
P7L-1	P7	aCtoGy	1.83774	0.447409	0	Male	35	Chondrocyte, OA, lesion	Ren et al. 2025
P7L-2	P7	aCtoGy	0.735053	0.891031	0	Male	35	Chondrocyte, OA, lesion	Ren et al. 2025
P7L-3	P7	aCtoGy	3.01707	0.194024	0	Male	35	Chondrocyte, OA, lesion	Ren et al. 2025
P7L-4	P7	aCtoGy	0.872564	0.851289	0	Male	35	Chondrocyte, OA, lesion	Ren et al. 2025
P7N-1	P7	aCtoGy	2.36683	0.264062	0	Male	35	Chondrocyte, OA, non-lesion	Ren et al. 2025
P7N-2	P7	aCtoGy	0.601378	0.911834	0	Male	35	Chondrocyte, OA, non-lesion	Ren et al. 2025
P7N-3	P7	aCtoGy	2.13958	0.366115	0	Male	35	Chondrocyte, OA, non-lesion	Ren et al. 2025
P7N-4	P7	aCtoGy	2.89404	0.155292	0	Male	35	Chondrocyte, OA, non-lesion	Ren et al. 2025
P7N-5	P7	aCtoGy	1.0986	0.780032	0	Male	35	Chondrocyte, OA, non-lesion	Ren et al. 2025
P8-11	P8	aCtoGy	1.7669	0.229784	0	Female	42	Chondrocyte, healthy	Ren et al. 2025
P8-14	P8	aCtoGy	0.99897	0.780032	0	Female	42	Chondrocyte, healthy	Ren et al. 2025
P8-17	P8	aCtoGy	2.42121	0.155292	0	Female	42	Chondrocyte, healthy	Ren et al. 2025
P8-18	P8	aCtoGy	1.30254	0.588274	0	Female	42	Chondrocyte, healthy	Ren et al. 2025
P8-19	P8	aCtoGy	1.10742	0.694958	0	Female	42	Chondrocyte, healthy	Ren et al. 2025
P8-3	P8	aCtoGy	0.361942	0.966571	0	Female	42	Chondrocyte, healthy	Ren et al. 2025
P1-10	P1	aCtoTy	0.687143	0.999996	0	Male	64	Chondrocyte, healthy	Ren et al. 2025
P1-2	P1	aCtoTy	0.726429	0.999996	0	Male	64	Chondrocyte, healthy	Ren et al. 2025
P1-3	P1	aCtoTy	0.799828	0.999996	0	Male	64	Chondrocyte, healthy	Ren et al. 2025
P1-7	P1	aCtoTy	0.618576	0.999996	0	Male	64	Chondrocyte, healthy	Ren et al. 2025
P1-9	P1	aCtoTy	1.09607	0.999996	0	Male	64	Chondrocyte, healthy	Ren et al. 2025
P10_1	P10	aCtoTy	0.720262	0.999996	0	Female	67	Chondrocyte, OA, lesion	Ren et al. 2025
P10_2	P10	aCtoTy	1.19863	0.999996	0	Female	67	Chondrocyte, OA, lesion	Ren et al. 2025
P10_3	P10	aCtoTy	0.744144	0.999996	0	Female	67	Chondrocyte, OA, lesion	Ren et al. 2025
P10_4	P10	aCtoTy	0.803387	0.999996	0	Female	67	Chondrocyte, OA, lesion	Ren et al. 2025
P10_5	P10	aCtoTy	1.02989	0.999996	0	Female	67	Chondrocyte, OA, lesion	Ren et al. 2025
P11_1	P11	aCtoTy	1.22845	0.999996	0	Female	67	Chondrocyte, OA, lesion	Ren et al. 2025
P11_2	P11	aCtoTy	0.714464	0.999996	0	Female	67	Chondrocyte, OA, lesion	Ren et al. 2025
P11_3	P11	aCtoTy	0.922314	0.999996	0	Female	67	Chondrocyte, OA, lesion	Ren et al. 2025
P11_4	P11	aCtoTy	0.980862	0.999996	0	Female	67	Chondrocyte, OA, lesion	Ren et al. 2025
P11_5	P11	aCtoTy	0.771638	0.999996	0	Female	67	Chondrocyte, OA, lesion	Ren et al. 2025
P13L_1	P13	aCtoTy	0.841624	0.999996	0	Male	73	Chondrocyte, OA, lesion	Ren et al. 2025
P13L_2	P13	aCtoTy	0.923473	0.999996	0	Male	73	Chondrocyte, OA, lesion	Ren et al. 2025
P13L_4	P13	aCtoTy	0.963583	0.999996	0	Male	73	Chondrocyte, OA, lesion	Ren et al. 2025
P13L_5	P13	aCtoTy	0.7773	0.999996	0	Male	73	Chondrocyte, OA, lesion	Ren et al. 2025
P13N_1	P13	aCtoTy	0.679273	0.999996	0	Male	73	Chondrocyte, OA, non-lesion	Ren et al. 2025
P13N_2	P13	aCtoTy	1.02188	0.999996	0	Male	73	Chondrocyte, OA, non-lesion	Ren et al. 2025
P13N_3	P13	aCtoTy	0.808543	0.999996	0	Male	73	Chondrocyte, OA, non-lesion	Ren et al. 2025
P13N_4	P13	aCtoTy	0.976628	0.999996	0	Male	73	Chondrocyte, OA, non-lesion	Ren et al. 2025
P13N_5	P13	aCtoTy	1.01199	0.999996	0	Male	73	Chondrocyte, OA, non-lesion	Ren et al. 2025
P15L_1	P15	aCtoTy	0.526265	0.999996	0	Male	69	Chondrocyte, OA, lesion	Ren et al. 2025
P15L_2	P15	aCtoTy	0.984521	0.999996	0	Male	69	Chondrocyte, OA, lesion	Ren et al. 2025
P15L_3	P15	aCtoTy	0.640435	0.999996	0	Male	69	Chondrocyte, OA, lesion	Ren et al. 2025
P15L_4	P15	aCtoTy	0.907823	0.999996	0	Male	69	Chondrocyte, OA, lesion	Ren et al. 2025
P15N_1	P15	aCtoTy	1.09691	0.999996	0	Male	69	Chondrocyte, OA, non-lesion	Ren et al. 2025
P15N_2	P15	aCtoTy	0.637862	0.999996	0	Male	69	Chondrocyte, OA, non-lesion	Ren et al. 2025
P15N_3	P15	aCtoTy	0.526072	0.999996	0	Male	69	Chondrocyte, OA, non-lesion	Ren et al. 2025
P15N_4	P15	aCtoTy	0.92996	0.999996	0	Male	69	Chondrocyte, OA, non-lesion	Ren et al. 2025
P15N_5	P15	aCtoTy	1.18344	0.999996	0	Male	69	Chondrocyte, OA, non-lesion	Ren et al. 2025
P16L_1	P16	aCtoTy	1.03027	0.999996	0	Male	76	Chondrocyte, OA, lesion	Ren et al. 2025
P16L_2	P16	aCtoTy	0.845705	0.999996	0	Male	76	Chondrocyte, OA, lesion	Ren et al. 2025
P16L_3	P16	aCtoTy	1.14382	0.999996	0	Male	76	Chondrocyte, OA, lesion	Ren et al. 2025
P16L_4	P16	aCtoTy	0.78355	0.999996	0	Male	76	Chondrocyte, OA, lesion	Ren et al. 2025
P16L_5	P16	aCtoTy	1.02173	0.999996	0	Male	76	Chondrocyte, OA, lesion	Ren et al. 2025
P19L_1	P19	aCtoTy	1.21718	0.999996	0	Female	78	Chondrocyte, OA, lesion	Ren et al. 2025
P19L_2	P19	aCtoTy	0.916122	0.999996	0	Female	78	Chondrocyte, OA, lesion	Ren et al. 2025
P19L_3	P19	aCtoTy	0.688696	0.999996	0	Female	78	Chondrocyte, OA, lesion	Ren et al. 2025
P19L_4	P19	aCtoTy	0.619278	0.999996	0	Female	78	Chondrocyte, OA, lesion	Ren et al. 2025
P19L_5	P19	aCtoTy	1.35974	0.999996	0	Female	78	Chondrocyte, OA, lesion	Ren et al. 2025
P2-1	P2	aCtoTy	0.68928	0.999996	0	Male	42	Chondrocyte, healthy	Ren et al. 2025
P2-2	P2	aCtoTy	0.59044	0.999996	0	Male	42	Chondrocyte, healthy	Ren et al. 2025
P2-3	P2	aCtoTy	0.89108	0.999996	0	Male	42	Chondrocyte, healthy	Ren et al. 2025
P2-4	P2	aCtoTy	0.883069	0.999996	0	Male	42	Chondrocyte, healthy	Ren et al. 2025
P2-5	P2	aCtoTy	0.671145	0.999996	0	Male	42	Chondrocyte, healthy	Ren et al. 2025
P21L-14	P21	aCtoTy	0.40406	0.999996	0	Male	26	Chondrocyte, OA, lesion	Ren et al. 2025
P21L-15	P21	aCtoTy	1.30227	0.999996	0	Male	26	Chondrocyte, OA, lesion	Ren et al. 2025
P21L-2	P21	aCtoTy	0.347826	0.999996	0	Male	26	Chondrocyte, OA, lesion	Ren et al. 2025
P21L-6	P21	aCtoTy	0.336881	0.999996	0	Male	26	Chondrocyte, OA, lesion	Ren et al. 2025
P21N-2	P21	aCtoTy	1.14237	0.999996	0	Male	26	Chondrocyte, OA, non-lesion	Ren et al. 2025
P21N-3	P21	aCtoTy	1.12098	0.999996	0	Male	26	Chondrocyte, OA, non-lesion	Ren et al. 2025
P21N-4	P21	aCtoTy	1.02547	0.999996	0	Male	26	Chondrocyte, OA, non-lesion	Ren et al. 2025
P21N-7	P21	aCtoTy	0.506281	0.999996	0	Male	26	Chondrocyte, OA, non-lesion	Ren et al. 2025
P21N-8	P21	aCtoTy	0.710944	0.999996	0	Male	26	Chondrocyte, OA, non-lesion	Ren et al. 2025
P22_2	P22	aCtoTy	1.1929	0.999996	0	Male	57	Chondrocyte, OA, lesion	Ren et al. 2025
P22_4	P22	aCtoTy	0.899134	0.999996	0	Male	57	Chondrocyte, OA, lesion	Ren et al. 2025
P22_5	P22	aCtoTy	0.85258	0.999996	0	Male	57	Chondrocyte, OA, lesion	Ren et al. 2025
P22_6	P22	aCtoTy	1.06522	0.999996	0	Male	57	Chondrocyte, OA, lesion	Ren et al. 2025
P22_7	P22	aCtoTy	0.766097	0.999996	0	Male	57	Chondrocyte, OA, lesion	Ren et al. 2025
P3-3	P3	aCtoTy	0.607295	0.999996	0	Male	64	Chondrocyte, healthy	Ren et al. 2025
P3-30	P3	aCtoTy	0.6237	0.999996	0	Male	64	Chondrocyte, healthy	Ren et al. 2025
P3-6	P3	aCtoTy	0.759461	0.999996	0	Male	64	Chondrocyte, healthy	Ren et al. 2025
P3-8	P3	aCtoTy	0.640081	0.999996	0	Male	64	Chondrocyte, healthy	Ren et al. 2025
P30_1	P30	aCtoTy	0.672761	0.999996	0	Female	80	Chondrocyte, healthy	Ren et al. 2025
P30_2	P30	aCtoTy	0.975301	0.999996	0	Female	80	Chondrocyte, healthy	Ren et al. 2025
P30_3	P30	aCtoTy	1.0784	0.999996	0	Female	80	Chondrocyte, healthy	Ren et al. 2025
P30_4	P30	aCtoTy	0.962498	0.999996	0	Female	80	Chondrocyte, healthy	Ren et al. 2025
P32_1	P32	aCtoTy	0.835901	0.999996	0	Female	90	Chondrocyte, healthy	Ren et al. 2025
P32_2	P32	aCtoTy	0.707983	0.999996	0	Female	90	Chondrocyte, healthy	Ren et al. 2025
P32_3	P32	aCtoTy	1.35156	0.999996	0	Female	90	Chondrocyte, healthy	Ren et al. 2025
P32_4	P32	aCtoTy	0.959463	0.999996	0	Female	90	Chondrocyte, healthy	Ren et al. 2025
P4-1	P4	aCtoTy	0.513797	0.999996	0	Male	49	Chondrocyte, healthy	Ren et al. 2025
P4-2	P4	aCtoTy	0.607603	0.999996	0	Male	49	Chondrocyte, healthy	Ren et al. 2025
P4-6	P4	aCtoTy	0.425641	0.999996	0	Male	49	Chondrocyte, healthy	Ren et al. 2025
P4-8	P4	aCtoTy	0.940762	0.999996	0	Male	49	Chondrocyte, healthy	Ren et al. 2025
P4-9	P4	aCtoTy	0.934359	0.999996	0	Male	49	Chondrocyte, healthy	Ren et al. 2025
P6-1	P6	aCtoTy	0.346782	0.999996	0	Male	50	Chondrocyte, healthy	Ren et al. 2025
P6-10	P6	aCtoTy	0.894069	0.999996	0	Male	50	Chondrocyte, healthy	Ren et al. 2025
P6-29	P6	aCtoTy	0.865106	0.999996	0	Male	50	Chondrocyte, healthy	Ren et al. 2025
P6-35	P6	aCtoTy	0.591964	0.999996	0	Male	50	Chondrocyte, healthy	Ren et al. 2025
P6-8	P6	aCtoTy	0.775484	0.999996	0	Male	50	Chondrocyte, healthy	Ren et al. 2025
P7-LT8	P7	aCtoTy	1.00645	0.999996	0	Male	35	Chondrocyte, OA, lesion	Ren et al. 2025
P7L-1	P7	aCtoTy	1.42206	0.999996	0	Male	35	Chondrocyte, OA, lesion	Ren et al. 2025
P7L-2	P7	aCtoTy	0.667617	0.999996	0	Male	35	Chondrocyte, OA, lesion	Ren et al. 2025
P7L-3	P7	aCtoTy	0.698691	0.999996	0	Male	35	Chondrocyte, OA, lesion	Ren et al. 2025
P7L-4	P7	aCtoTy	0.763493	0.999996	0	Male	35	Chondrocyte, OA, lesion	Ren et al. 2025
P7N-1	P7	aCtoTy	0.745552	0.999996	0	Male	35	Chondrocyte, OA, non-lesion	Ren et al. 2025
P7N-2	P7	aCtoTy	1.50344	0.999996	0	Male	35	Chondrocyte, OA, non-lesion	Ren et al. 2025
P7N-3	P7	aCtoTy	1.47807	0.999996	0	Male	35	Chondrocyte, OA, non-lesion	Ren et al. 2025
P7N-4	P7	aCtoTy	0.743161	0.999996	0	Male	35	Chondrocyte, OA, non-lesion	Ren et al. 2025
P7N-5	P7	aCtoTy	0.980125	0.999996	0	Male	35	Chondrocyte, OA, non-lesion	Ren et al. 2025
P8-11	P8	aCtoTy	0.643201	0.999996	0	Female	42	Chondrocyte, healthy	Ren et al. 2025
P8-14	P8	aCtoTy	0.925362	0.999996	0	Female	42	Chondrocyte, healthy	Ren et al. 2025
P8-17	P8	aCtoTy	0.691774	0.999996	0	Female	42	Chondrocyte, healthy	Ren et al. 2025
P8-18	P8	aCtoTy	0.178976	0.999996	0	Female	42	Chondrocyte, healthy	Ren et al. 2025
P8-19	P8	aCtoTy	0.683273	0.999996	0	Female	42	Chondrocyte, healthy	Ren et al. 2025
P8-3	P8	aCtoTy	0.73122	0.999996	0	Female	42	Chondrocyte, healthy	Ren et al. 2025
P1-10	P1	aTtoAn	1.19242	0.419481	0	Male	64	Chondrocyte, healthy	Ren et al. 2025
P1-2	P1	aTtoAn	1.82462	0.00215049	13	Male	64	Chondrocyte, healthy	Ren et al. 2025
P1-3	P1	aTtoAn	1.8851	0.000119067	23	Male	64	Chondrocyte, healthy	Ren et al. 2025
P1-7	P1	aTtoAn	1.95219	0.00488343	9	Male	64	Chondrocyte, healthy	Ren et al. 2025
P1-9	P1	aTtoAn	1.36403	0.137284	0	Male	64	Chondrocyte, healthy	Ren et al. 2025
P10_1	P10	aTtoAn	1.89509	0.00123308	14	Female	67	Chondrocyte, OA, lesion	Ren et al. 2025
P10_2	P10	aTtoAn	1.27116	0.286536	0	Female	67	Chondrocyte, OA, lesion	Ren et al. 2025
P10_3	P10	aTtoAn	1.87383	0.000533905	17	Female	67	Chondrocyte, OA, lesion	Ren et al. 2025
P10_4	P10	aTtoAn	1.73665	0.000214885	24	Female	67	Chondrocyte, OA, lesion	Ren et al. 2025
P10_5	P10	aTtoAn	1.27217	0.286519	0	Female	67	Chondrocyte, OA, lesion	Ren et al. 2025
P11_1	P11	aTtoAn	1.80695	0.000957605	16	Female	67	Chondrocyte, OA, lesion	Ren et al. 2025
P11_2	P11	aTtoAn	2.07424	0.00664175	8	Female	67	Chondrocyte, OA, lesion	Ren et al. 2025
P11_3	P11	aTtoAn	1.23312	0.286536	0	Female	67	Chondrocyte, OA, lesion	Ren et al. 2025
P11_4	P11	aTtoAn	1.52114	0.0200053	10	Female	67	Chondrocyte, OA, lesion	Ren et al. 2025
P11_5	P11	aTtoAn	1.48467	0.0444981	8	Female	67	Chondrocyte, OA, lesion	Ren et al. 2025
P13L_1	P13	aTtoAn	1.46119	0.0478812	8	Male	73	Chondrocyte, OA, lesion	Ren et al. 2025
P13L_2	P13	aTtoAn	1.28961	0.171644	0	Male	73	Chondrocyte, OA, lesion	Ren et al. 2025
P13L_4	P13	aTtoAn	1.43977	0.0262112	11	Male	73	Chondrocyte, OA, lesion	Ren et al. 2025
P13L_5	P13	aTtoAn	1.77044	0.00254505	13	Male	73	Chondrocyte, OA, lesion	Ren et al. 2025
P13N_1	P13	aTtoAn	1.28577	0.286519	0	Male	73	Chondrocyte, OA, non-lesion	Ren et al. 2025
P13N_2	P13	aTtoAn	1.4571	0.0376	9	Male	73	Chondrocyte, OA, non-lesion	Ren et al. 2025
P13N_3	P13	aTtoAn	1.78749	0.00528319	11	Male	73	Chondrocyte, OA, non-lesion	Ren et al. 2025
P13N_4	P13	aTtoAn	1.06216	0.49273	0	Male	73	Chondrocyte, OA, non-lesion	Ren et al. 2025
P13N_5	P13	aTtoAn	1.24044	0.286536	0	Male	73	Chondrocyte, OA, non-lesion	Ren et al. 2025
P15L_1	P15	aTtoAn	1.29902	0.279297	0	Male	69	Chondrocyte, OA, lesion	Ren et al. 2025
P15L_2	P15	aTtoAn	1.38255	0.137374	0	Male	69	Chondrocyte, OA, lesion	Ren et al. 2025
P15L_3	P15	aTtoAn	1.8681	0.00208498	13	Male	69	Chondrocyte, OA, lesion	Ren et al. 2025
P15L_4	P15	aTtoAn	1.08433	0.523384	0	Male	69	Chondrocyte, OA, lesion	Ren et al. 2025
P15N_1	P15	aTtoAn	1.44968	0.0444981	8	Male	69	Chondrocyte, OA, non-lesion	Ren et al. 2025
P15N_2	P15	aTtoAn	1.58702	0.0281841	8	Male	69	Chondrocyte, OA, non-lesion	Ren et al. 2025
P15N_3	P15	aTtoAn	1.82802	0.000533905	18	Male	69	Chondrocyte, OA, non-lesion	Ren et al. 2025
P15N_4	P15	aTtoAn	1.40379	0.0714138	0	Male	69	Chondrocyte, OA, non-lesion	Ren et al. 2025
P15N_5	P15	aTtoAn	1.21403	0.286536	0	Male	69	Chondrocyte, OA, non-lesion	Ren et al. 2025
P16L_1	P16	aTtoAn	1.94833	0.00363778	10	Male	76	Chondrocyte, OA, lesion	Ren et al. 2025
P16L_2	P16	aTtoAn	1.51662	0.073852	0	Male	76	Chondrocyte, OA, lesion	Ren et al. 2025
P16L_3	P16	aTtoAn	0.921765	0.70784	0	Male	76	Chondrocyte, OA, lesion	Ren et al. 2025
P16L_4	P16	aTtoAn	1.20653	0.334701	0	Male	76	Chondrocyte, OA, lesion	Ren et al. 2025
P16L_5	P16	aTtoAn	1.34206	0.221436	0	Male	76	Chondrocyte, OA, lesion	Ren et al. 2025
P19L_1	P19	aTtoAn	0.917531	0.70784	0	Female	78	Chondrocyte, OA, lesion	Ren et al. 2025
P19L_2	P19	aTtoAn	1.84063	0.0314883	6	Female	78	Chondrocyte, OA, lesion	Ren et al. 2025
P19L_3	P19	aTtoAn	1.45384	0.178599	0	Female	78	Chondrocyte, OA, lesion	Ren et al. 2025
P19L_4	P19	aTtoAn	0.91313	0.70784	0	Female	78	Chondrocyte, OA, lesion	Ren et al. 2025
P19L_5	P19	aTtoAn	1.14328	0.523384	0	Female	78	Chondrocyte, OA, lesion	Ren et al. 2025
P2-1	P2	aTtoAn	1.6429	0.0497148	6	Male	42	Chondrocyte, healthy	Ren et al. 2025
P2-2	P2	aTtoAn	0.925768	0.70784	0	Male	42	Chondrocyte, healthy	Ren et al. 2025
P2-3	P2	aTtoAn	1.08431	0.514885	0	Male	42	Chondrocyte, healthy	Ren et al. 2025
P2-4	P2	aTtoAn	1.67288	0.0126287	10	Male	42	Chondrocyte, healthy	Ren et al. 2025
P2-5	P2	aTtoAn	1.75723	0.00208498	14	Male	42	Chondrocyte, healthy	Ren et al. 2025
P21L-14	P21	aTtoAn	0.858591	0.798774	0	Male	26	Chondrocyte, OA, lesion	Ren et al. 2025
P21L-15	P21	aTtoAn	1.08812	0.537193	0	Male	26	Chondrocyte, OA, lesion	Ren et al. 2025
P21L-2	P21	aTtoAn	0.636164	0.934765	0	Male	26	Chondrocyte, OA, lesion	Ren et al. 2025
P21L-6	P21	aTtoAn	0.911237	0.70784	0	Male	26	Chondrocyte, OA, lesion	Ren et al. 2025
P21N-2	P21	aTtoAn	1.47134	0.137787	0	Male	26	Chondrocyte, OA, non-lesion	Ren et al. 2025
P21N-3	P21	aTtoAn	1.14038	0.492414	0	Male	26	Chondrocyte, OA, non-lesion	Ren et al. 2025
P21N-4	P21	aTtoAn	1.11072	0.49273	0	Male	26	Chondrocyte, OA, non-lesion	Ren et al. 2025
P21N-7	P21	aTtoAn	1.96671	0.00528319	9	Male	26	Chondrocyte, OA, non-lesion	Ren et al. 2025
P21N-8	P21	aTtoAn	1.64586	0.0894121	0	Male	26	Chondrocyte, OA, non-lesion	Ren et al. 2025
P22_2	P22	aTtoAn	1.2625	0.216177	0	Male	57	Chondrocyte, OA, lesion	Ren et al. 2025
P22_4	P22	aTtoAn	1.74191	0.0444981	6	Male	57	Chondrocyte, OA, lesion	Ren et al. 2025
P22_5	P22	aTtoAn	1.19131	0.352892	0	Male	57	Chondrocyte, OA, lesion	Ren et al. 2025
P22_6	P22	aTtoAn	1.68209	0.0428045	6	Male	57	Chondrocyte, OA, lesion	Ren et al. 2025
P22_7	P22	aTtoAn	0.945749	0.701932	0	Male	57	Chondrocyte, OA, lesion	Ren et al. 2025
P3-3	P3	aTtoAn	1.64249	0.00151534	18	Male	64	Chondrocyte, healthy	Ren et al. 2025
P3-30	P3	aTtoAn	1.51879	0.00254505	18	Male	64	Chondrocyte, healthy	Ren et al. 2025
P3-6	P3	aTtoAn	1.74559	0.000242248	22	Male	64	Chondrocyte, healthy	Ren et al. 2025
P3-8	P3	aTtoAn	1.529	0.00342202	17	Male	64	Chondrocyte, healthy	Ren et al. 2025
P30_1	P30	aTtoAn	1.77004	0.00419484	11	Female	80	Chondrocyte, healthy	Ren et al. 2025
P30_2	P30	aTtoAn	1.68723	0.00488343	12	Female	80	Chondrocyte, healthy	Ren et al. 2025
P30_3	P30	aTtoAn	1.69958	0.000242248	23	Female	80	Chondrocyte, healthy	Ren et al. 2025
P30_4	P30	aTtoAn	1.3128	0.0341367	13	Female	80	Chondrocyte, healthy	Ren et al. 2025
P32_1	P32	aTtoAn	1.59555	0.00129966	19	Female	90	Chondrocyte, healthy	Ren et al. 2025
P32_2	P32	aTtoAn	1.68846	0.000668279	19	Female	90	Chondrocyte, healthy	Ren et al. 2025
P32_3	P32	aTtoAn	1.52342	0.0162978	11	Female	90	Chondrocyte, healthy	Ren et al. 2025
P32_4	P32	aTtoAn	1.53215	0.0174657	10	Female	90	Chondrocyte, healthy	Ren et al. 2025
P4-1	P4	aTtoAn	0.661853	0.897403	0	Male	49	Chondrocyte, healthy	Ren et al. 2025
P4-2	P4	aTtoAn	1.40083	0.155918	0	Male	49	Chondrocyte, healthy	Ren et al. 2025
P4-6	P4	aTtoAn	1.35075	0.178599	0	Male	49	Chondrocyte, healthy	Ren et al. 2025
P4-8	P4	aTtoAn	1.32876	0.209203	0	Male	49	Chondrocyte, healthy	Ren et al. 2025
P4-9	P4	aTtoAn	1.14264	0.411152	0	Male	49	Chondrocyte, healthy	Ren et al. 2025
P6-1	P6	aTtoAn	1.66666	0.0360176	7	Male	50	Chondrocyte, healthy	Ren et al. 2025
P6-10	P6	aTtoAn	1.48078	0.0601088	0	Male	50	Chondrocyte, healthy	Ren et al. 2025
P6-29	P6	aTtoAn	2.04772	0.0038998	9	Male	50	Chondrocyte, healthy	Ren et al. 2025
P6-35	P6	aTtoAn	1.58196	0.00664175	13	Male	50	Chondrocyte, healthy	Ren et al. 2025
P6-8	P6	aTtoAn	1.89699	0.000835048	15	Male	50	Chondrocyte, healthy	Ren et al. 2025
P7-LT8	P7	aTtoAn	1.9503	0.0157743	7	Male	35	Chondrocyte, OA, lesion	Ren et al. 2025
P7L-1	P7	aTtoAn	1.66519	0.0153214	9	Male	35	Chondrocyte, OA, lesion	Ren et al. 2025
P7L-2	P7	aTtoAn	1.46635	0.0956797	0	Male	35	Chondrocyte, OA, lesion	Ren et al. 2025
P7L-3	P7	aTtoAn	1.33998	0.187323	0	Male	35	Chondrocyte, OA, lesion	Ren et al. 2025
P7L-4	P7	aTtoAn	1.47184	0.0428045	8	Male	35	Chondrocyte, OA, lesion	Ren et al. 2025
P7N-1	P7	aTtoAn	1.31748	0.279297	0	Male	35	Chondrocyte, OA, non-lesion	Ren et al. 2025
P7N-2	P7	aTtoAn	0.732168	0.862433	0	Male	35	Chondrocyte, OA, non-lesion	Ren et al. 2025
P7N-3	P7	aTtoAn	1.08128	0.590472	0	Male	35	Chondrocyte, OA, non-lesion	Ren et al. 2025
P7N-4	P7	aTtoAn	1.14601	0.45891	0	Male	35	Chondrocyte, OA, non-lesion	Ren et al. 2025
P7N-5	P7	aTtoAn	1.61898	0.085874	0	Male	35	Chondrocyte, OA, non-lesion	Ren et al. 2025
P8-11	P8	aTtoAn	1.6725	0.00363778	13	Female	42	Chondrocyte, healthy	Ren et al. 2025
P8-14	P8	aTtoAn	1.67764	0.00256445	15	Female	42	Chondrocyte, healthy	Ren et al. 2025
P8-17	P8	aTtoAn	1.62949	0.00342202	15	Female	42	Chondrocyte, healthy	Ren et al. 2025
P8-18	P8	aTtoAn	1.60071	0.00402759	14	Female	42	Chondrocyte, healthy	Ren et al. 2025
P8-19	P8	aTtoAn	0.949686	0.701759	0	Female	42	Chondrocyte, healthy	Ren et al. 2025
P8-3	P8	aTtoAn	1.77224	0.000957605	16	Female	42	Chondrocyte, healthy	Ren et al. 2025
P1-10	P1	aTtoAr	1.26461	0.518224	0	Male	64	Chondrocyte, healthy	Ren et al. 2025
P1-2	P1	aTtoAr	1.25348	0.455579	0	Male	64	Chondrocyte, healthy	Ren et al. 2025
P1-3	P1	aTtoAr	2.42727	0.000152259	19	Male	64	Chondrocyte, healthy	Ren et al. 2025
P1-7	P1	aTtoAr	2.5273	0.0124852	7	Male	64	Chondrocyte, healthy	Ren et al. 2025
P1-9	P1	aTtoAr	1.52796	0.226112	0	Male	64	Chondrocyte, healthy	Ren et al. 2025
P10_1	P10	aTtoAr	2.09476	0.0180266	8	Female	67	Chondrocyte, OA, lesion	Ren et al. 2025
P10_2	P10	aTtoAr	1.69967	0.211298	0	Female	67	Chondrocyte, OA, lesion	Ren et al. 2025
P10_3	P10	aTtoAr	1.91388	0.0207245	9	Female	67	Chondrocyte, OA, lesion	Ren et al. 2025
P10_4	P10	aTtoAr	2.04193	0.000941988	17	Female	67	Chondrocyte, OA, lesion	Ren et al. 2025
P10_5	P10	aTtoAr	1.56439	0.266731	0	Female	67	Chondrocyte, OA, lesion	Ren et al. 2025
P11_1	P11	aTtoAr	1.83552	0.0374048	8	Female	67	Chondrocyte, OA, lesion	Ren et al. 2025
P11_2	P11	aTtoAr	1.91369	0.169388	0	Female	67	Chondrocyte, OA, lesion	Ren et al. 2025
P11_3	P11	aTtoAr	0.956353	0.729838	0	Female	67	Chondrocyte, OA, lesion	Ren et al. 2025
P11_4	P11	aTtoAr	1.73733	0.0597314	0	Female	67	Chondrocyte, OA, lesion	Ren et al. 2025
P11_5	P11	aTtoAr	1.61109	0.150129	0	Female	67	Chondrocyte, OA, lesion	Ren et al. 2025
P13L_1	P13	aTtoAr	1.8801	0.0400322	7	Male	73	Chondrocyte, OA, lesion	Ren et al. 2025
P13L_2	P13	aTtoAr	1.0005	0.690627	0	Male	73	Chondrocyte, OA, lesion	Ren et al. 2025
P13L_4	P13	aTtoAr	1.5943	0.0730528	0	Male	73	Chondrocyte, OA, lesion	Ren et al. 2025
P13L_5	P13	aTtoAr	2.37956	0.00163896	12	Male	73	Chondrocyte, OA, lesion	Ren et al. 2025
P13N_1	P13	aTtoAr	1.24314	0.518224	0	Male	73	Chondrocyte, OA, non-lesion	Ren et al. 2025
P13N_2	P13	aTtoAr	1.20185	0.47574	0	Male	73	Chondrocyte, OA, non-lesion	Ren et al. 2025
P13N_3	P13	aTtoAr	1.34266	0.403004	0	Male	73	Chondrocyte, OA, non-lesion	Ren et al. 2025
P13N_4	P13	aTtoAr	0.95368	0.729838	0	Male	73	Chondrocyte, OA, non-lesion	Ren et al. 2025
P13N_5	P13	aTtoAr	1.3292	0.43108	0	Male	73	Chondrocyte, OA, non-lesion	Ren et al. 2025
P15L_1	P15	aTtoAr	0.878189	0.754201	0	Male	69	Chondrocyte, OA, lesion	Ren et al. 2025
P15L_2	P15	aTtoAr	1.67174	0.156159	0	Male	69	Chondrocyte, OA, lesion	Ren et al. 2025
P15L_3	P15	aTtoAr	1.93173	0.0448923	7	Male	69	Chondrocyte, OA, lesion	Ren et al. 2025
P15L_4	P15	aTtoAr	0.938194	0.734924	0	Male	69	Chondrocyte, OA, lesion	Ren et al. 2025
P15N_1	P15	aTtoAr	1.17547	0.518224	0	Male	69	Chondrocyte, OA, non-lesion	Ren et al. 2025
P15N_2	P15	aTtoAr	1.68463	0.134333	0	Male	69	Chondrocyte, OA, non-lesion	Ren et al. 2025
P15N_3	P15	aTtoAr	1.39439	0.245886	0	Male	69	Chondrocyte, OA, non-lesion	Ren et al. 2025
P15N_4	P15	aTtoAr	1.35858	0.324509	0	Male	69	Chondrocyte, OA, non-lesion	Ren et al. 2025
P15N_5	P15	aTtoAr	1.06337	0.629416	0	Male	69	Chondrocyte, OA, non-lesion	Ren et al. 2025
P16L_1	P16	aTtoAr	2.06652	0.0559034	0	Male	76	Chondrocyte, OA, lesion	Ren et al. 2025
P16L_2	P16	aTtoAr	2.37361	0.0104787	8	Male	76	Chondrocyte, OA, lesion	Ren et al. 2025
P16L_3	P16	aTtoAr	1.50864	0.233277	0	Male	76	Chondrocyte, OA, lesion	Ren et al. 2025
P16L_4	P16	aTtoAr	1.20372	0.518224	0	Male	76	Chondrocyte, OA, lesion	Ren et al. 2025
P16L_5	P16	aTtoAr	1.23138	0.518224	0	Male	76	Chondrocyte, OA, lesion	Ren et al. 2025
P19L_1	P19	aTtoAr	0.920791	0.741848	0	Female	78	Chondrocyte, OA, lesion	Ren et al. 2025
P19L_2	P19	aTtoAr	2.22379	0.0722136	0	Female	78	Chondrocyte, OA, lesion	Ren et al. 2025
P19L_3	P19	aTtoAr	1.5675	0.335643	0	Female	78	Chondrocyte, OA, lesion	Ren et al. 2025
P19L_4	P19	aTtoAr	1.27868	0.518224	0	Female	78	Chondrocyte, OA, lesion	Ren et al. 2025
P19L_5	P19	aTtoAr	0.879292	0.754201	0	Female	78	Chondrocyte, OA, lesion	Ren et al. 2025
P2-1	P2	aTtoAr	0.65	0.89182	0	Male	42	Chondrocyte, healthy	Ren et al. 2025
P2-2	P2	aTtoAr	0.915336	0.742163	0	Male	42	Chondrocyte, healthy	Ren et al. 2025
P2-3	P2	aTtoAr	1.37617	0.425071	0	Male	42	Chondrocyte, healthy	Ren et al. 2025
P2-4	P2	aTtoAr	1.35031	0.373583	0	Male	42	Chondrocyte, healthy	Ren et al. 2025
P2-5	P2	aTtoAr	2.29038	0.00203508	12	Male	42	Chondrocyte, healthy	Ren et al. 2025
P21L-14	P21	aTtoAr	0.557935	0.958451	0	Male	26	Chondrocyte, OA, lesion	Ren et al. 2025
P21L-15	P21	aTtoAr	1.5259	0.403004	0	Male	26	Chondrocyte, OA, lesion	Ren et al. 2025
P21L-2	P21	aTtoAr	0.839248	0.780276	0	Male	26	Chondrocyte, OA, lesion	Ren et al. 2025
P21L-6	P21	aTtoAr	0.89949	0.74844	0	Male	26	Chondrocyte, OA, lesion	Ren et al. 2025
P21N-2	P21	aTtoAr	0.664382	0.8908	0	Male	26	Chondrocyte, OA, non-lesion	Ren et al. 2025
P21N-3	P21	aTtoAr	1.15441	0.617838	0	Male	26	Chondrocyte, OA, non-lesion	Ren et al. 2025
P21N-4	P21	aTtoAr	0	1	0	Male	26	Chondrocyte, OA, non-lesion	Ren et al. 2025
P21N-7	P21	aTtoAr	2.59894	0.0104787	7	Male	26	Chondrocyte, OA, non-lesion	Ren et al. 2025
P21N-8	P21	aTtoAr	1.17906	0.603394	0	Male	26	Chondrocyte, OA, non-lesion	Ren et al. 2025
P22_2	P22	aTtoAr	1.10283	0.600115	0	Male	57	Chondrocyte, OA, lesion	Ren et al. 2025
P22_4	P22	aTtoAr	1.87177	0.178285	0	Male	57	Chondrocyte, OA, lesion	Ren et al. 2025
P22_5	P22	aTtoAr	1.01265	0.690627	0	Male	57	Chondrocyte, OA, lesion	Ren et al. 2025
P22_6	P22	aTtoAr	1.90591	0.117684	0	Male	57	Chondrocyte, OA, lesion	Ren et al. 2025
P22_7	P22	aTtoAr	1.04085	0.672426	0	Male	57	Chondrocyte, OA, lesion	Ren et al. 2025
P3-3	P3	aTtoAr	1.30411	0.286109	0	Male	64	Chondrocyte, healthy	Ren et al. 2025
P3-30	P3	aTtoAr	1.32799	0.211298	0	Male	64	Chondrocyte, healthy	Ren et al. 2025
P3-6	P3	aTtoAr	1.76167	0.0173833	11	Male	64	Chondrocyte, healthy	Ren et al. 2025
P3-8	P3	aTtoAr	1.8699	0.00515406	14	Male	64	Chondrocyte, healthy	Ren et al. 2025
P30_1	P30	aTtoAr	1.59457	0.169388	0	Female	80	Chondrocyte, healthy	Ren et al. 2025
P30_2	P30	aTtoAr	2.09269	0.0144618	9	Female	80	Chondrocyte, healthy	Ren et al. 2025
P30_3	P30	aTtoAr	2.21095	0.000154862	20	Female	80	Chondrocyte, healthy	Ren et al. 2025
P30_4	P30	aTtoAr	1.08662	0.519615	0	Female	80	Chondrocyte, healthy	Ren et al. 2025
P32_1	P32	aTtoAr	2.11951	0.000620686	17	Female	90	Chondrocyte, healthy	Ren et al. 2025
P32_2	P32	aTtoAr	2.09469	0.00149358	15	Female	90	Chondrocyte, healthy	Ren et al. 2025
P32_3	P32	aTtoAr	2.23917	0.00163896	13	Female	90	Chondrocyte, healthy	Ren et al. 2025
P32_4	P32	aTtoAr	2.04758	0.0104787	10	Female	90	Chondrocyte, healthy	Ren et al. 2025
P4-1	P4	aTtoAr	0.315827	0.976089	0	Male	49	Chondrocyte, healthy	Ren et al. 2025
P4-2	P4	aTtoAr	1.63329	0.211298	0	Male	49	Chondrocyte, healthy	Ren et al. 2025
P4-6	P4	aTtoAr	0.983952	0.718185	0	Male	49	Chondrocyte, healthy	Ren et al. 2025
P4-8	P4	aTtoAr	1.24375	0.518224	0	Male	49	Chondrocyte, healthy	Ren et al. 2025
P4-9	P4	aTtoAr	1.50421	0.252985	0	Male	49	Chondrocyte, healthy	Ren et al. 2025
P6-1	P6	aTtoAr	2.12948	0.0448923	6	Male	50	Chondrocyte, healthy	Ren et al. 2025
P6-10	P6	aTtoAr	0.943821	0.733974	0	Male	50	Chondrocyte, healthy	Ren et al. 2025
P6-29	P6	aTtoAr	1.15123	0.603394	0	Male	50	Chondrocyte, healthy	Ren et al. 2025
P6-35	P6	aTtoAr	1.51573	0.144075	0	Male	50	Chondrocyte, healthy	Ren et al. 2025
P6-8	P6	aTtoAr	1.7437	0.0722136	0	Male	50	Chondrocyte, healthy	Ren et al. 2025
P7-LT8	P7	aTtoAr	2.22525	0.0722136	0	Male	35	Chondrocyte, OA, lesion	Ren et al. 2025
P7L-1	P7	aTtoAr	1.974	0.0400322	7	Male	35	Chondrocyte, OA, lesion	Ren et al. 2025
P7L-2	P7	aTtoAr	1.22458	0.518224	0	Male	35	Chondrocyte, OA, lesion	Ren et al. 2025
P7L-3	P7	aTtoAr	1.32397	0.43108	0	Male	35	Chondrocyte, OA, lesion	Ren et al. 2025
P7L-4	P7	aTtoAr	1.41664	0.252985	0	Male	35	Chondrocyte, OA, lesion	Ren et al. 2025
P7N-1	P7	aTtoAr	0.960062	0.729838	0	Male	35	Chondrocyte, OA, non-lesion	Ren et al. 2025
P7N-2	P7	aTtoAr	0.57379	0.905396	0	Male	35	Chondrocyte, OA, non-lesion	Ren et al. 2025
P7N-3	P7	aTtoAr	0.579627	0.8908	0	Male	35	Chondrocyte, OA, non-lesion	Ren et al. 2025
P7N-4	P7	aTtoAr	0.689628	0.887953	0	Male	35	Chondrocyte, OA, non-lesion	Ren et al. 2025
P7N-5	P7	aTtoAr	1.39621	0.468017	0	Male	35	Chondrocyte, OA, non-lesion	Ren et al. 2025
P8-11	P8	aTtoAr	2.25247	0.00163896	13	Female	42	Chondrocyte, healthy	Ren et al. 2025
P8-14	P8	aTtoAr	1.98837	0.0104453	11	Female	42	Chondrocyte, healthy	Ren et al. 2025
P8-17	P8	aTtoAr	1.61373	0.0730528	0	Female	42	Chondrocyte, healthy	Ren et al. 2025
P8-18	P8	aTtoAr	1.59995	0.0722136	0	Female	42	Chondrocyte, healthy	Ren et al. 2025
P8-19	P8	aTtoAr	1.08982	0.62937	0	Female	42	Chondrocyte, healthy	Ren et al. 2025
P8-3	P8	aTtoAr	1.82047	0.0266558	9	Female	42	Chondrocyte, healthy	Ren et al. 2025
P1-10	P1	aTtoAy	1.113	0.605064	0	Male	64	Chondrocyte, healthy	Ren et al. 2025
P1-2	P1	aTtoAy	2.40024	0.00853819	11	Male	64	Chondrocyte, healthy	Ren et al. 2025
P1-3	P1	aTtoAy	1.34929	0.309987	0	Male	64	Chondrocyte, healthy	Ren et al. 2025
P1-7	P1	aTtoAy	1.40435	0.397522	0	Male	64	Chondrocyte, healthy	Ren et al. 2025
P1-9	P1	aTtoAy	1.20591	0.484689	0	Male	64	Chondrocyte, healthy	Ren et al. 2025
P10_1	P10	aTtoAy	1.70892	0.120594	0	Female	67	Chondrocyte, OA, lesion	Ren et al. 2025
P10_2	P10	aTtoAy	0.845059	0.7843	0	Female	67	Chondrocyte, OA, lesion	Ren et al. 2025
P10_3	P10	aTtoAy	1.83334	0.0611263	0	Female	67	Chondrocyte, OA, lesion	Ren et al. 2025
P10_4	P10	aTtoAy	1.42231	0.180705	0	Female	67	Chondrocyte, OA, lesion	Ren et al. 2025
P10_5	P10	aTtoAy	0.979437	0.693906	0	Female	67	Chondrocyte, OA, lesion	Ren et al. 2025
P11_1	P11	aTtoAy	1.77924	0.0667766	0	Female	67	Chondrocyte, OA, lesion	Ren et al. 2025
P11_2	P11	aTtoAy	2.23859	0.100572	0	Female	67	Chondrocyte, OA, lesion	Ren et al. 2025
P11_3	P11	aTtoAy	1.52789	0.327281	0	Female	67	Chondrocyte, OA, lesion	Ren et al. 2025
P11_4	P11	aTtoAy	1.30825	0.374013	0	Female	67	Chondrocyte, OA, lesion	Ren et al. 2025
P11_5	P11	aTtoAy	1.35867	0.374013	0	Female	67	Chondrocyte, OA, lesion	Ren et al. 2025
P13L_1	P13	aTtoAy	1.04661	0.605064	0	Male	73	Chondrocyte, OA, lesion	Ren et al. 2025
P13L_2	P13	aTtoAy	1.58383	0.180705	0	Male	73	Chondrocyte, OA, lesion	Ren et al. 2025
P13L_4	P13	aTtoAy	1.28417	0.374013	0	Male	73	Chondrocyte, OA, lesion	Ren et al. 2025
P13L_5	P13	aTtoAy	1.15147	0.515841	0	Male	73	Chondrocyte, OA, lesion	Ren et al. 2025
P13N_1	P13	aTtoAy	1.33142	0.465949	0	Male	73	Chondrocyte, OA, non-lesion	Ren et al. 2025
P13N_2	P13	aTtoAy	1.71406	0.0969245	0	Male	73	Chondrocyte, OA, non-lesion	Ren et al. 2025
P13N_3	P13	aTtoAy	2.23097	0.0316175	8	Male	73	Chondrocyte, OA, non-lesion	Ren et al. 2025
P13N_4	P13	aTtoAy	1.17339	0.484224	0	Male	73	Chondrocyte, OA, non-lesion	Ren et al. 2025
P13N_5	P13	aTtoAy	1.15248	0.539144	0	Male	73	Chondrocyte, OA, non-lesion	Ren et al. 2025
P15L_1	P15	aTtoAy	1.70834	0.256622	0	Male	69	Chondrocyte, OA, lesion	Ren et al. 2025
P15L_2	P15	aTtoAy	1.08705	0.601128	0	Male	69	Chondrocyte, OA, lesion	Ren et al. 2025
P15L_3	P15	aTtoAy	1.8041	0.105197	0	Male	69	Chondrocyte, OA, lesion	Ren et al. 2025
P15L_4	P15	aTtoAy	1.23868	0.519927	0	Male	69	Chondrocyte, OA, lesion	Ren et al. 2025
P15N_1	P15	aTtoAy	1.7266	0.0969667	0	Male	69	Chondrocyte, OA, non-lesion	Ren et al. 2025
P15N_2	P15	aTtoAy	1.48385	0.327281	0	Male	69	Chondrocyte, OA, non-lesion	Ren et al. 2025
P15N_3	P15	aTtoAy	2.26903	0.00853819	13	Male	69	Chondrocyte, OA, non-lesion	Ren et al. 2025
P15N_4	P15	aTtoAy	1.44829	0.302697	0	Male	69	Chondrocyte, OA, non-lesion	Ren et al. 2025
P15N_5	P15	aTtoAy	1.36923	0.374013	0	Male	69	Chondrocyte, OA, non-lesion	Ren et al. 2025
P16L_1	P16	aTtoAy	1.83301	0.147919	0	Male	76	Chondrocyte, OA, lesion	Ren et al. 2025
P16L_2	P16	aTtoAy	0.564872	0.930839	0	Male	76	Chondrocyte, OA, lesion	Ren et al. 2025
P16L_3	P16	aTtoAy	0.293598	0.993644	0	Male	76	Chondrocyte, OA, lesion	Ren et al. 2025
P16L_4	P16	aTtoAy	1.20936	0.511657	0	Male	76	Chondrocyte, OA, lesion	Ren et al. 2025
P16L_5	P16	aTtoAy	1.45408	0.379356	0	Male	76	Chondrocyte, OA, lesion	Ren et al. 2025
P19L_1	P19	aTtoAy	0.914294	0.740695	0	Female	78	Chondrocyte, OA, lesion	Ren et al. 2025
P19L_2	P19	aTtoAy	1.44287	0.429996	0	Female	78	Chondrocyte, OA, lesion	Ren et al. 2025
P19L_3	P19	aTtoAy	1.33746	0.481258	0	Female	78	Chondrocyte, OA, lesion	Ren et al. 2025
P19L_4	P19	aTtoAy	0.532531	0.930528	0	Female	78	Chondrocyte, OA, lesion	Ren et al. 2025
P19L_5	P19	aTtoAy	1.42936	0.511343	0	Female	78	Chondrocyte, OA, lesion	Ren et al. 2025
P2-1	P2	aTtoAy	2.65793	0.0226744	7	Male	42	Chondrocyte, healthy	Ren et al. 2025
P2-2	P2	aTtoAy	0.936439	0.740695	0	Male	42	Chondrocyte, healthy	Ren et al. 2025
P2-3	P2	aTtoAy	0.790804	0.818747	0	Male	42	Chondrocyte, healthy	Ren et al. 2025
P2-4	P2	aTtoAy	2.01706	0.0611263	0	Male	42	Chondrocyte, healthy	Ren et al. 2025
P2-5	P2	aTtoAy	1.21659	0.465949	0	Male	42	Chondrocyte, healthy	Ren et al. 2025
P21L-14	P21	aTtoAy	1.17525	0.515841	0	Male	26	Chondrocyte, OA, lesion	Ren et al. 2025
P21L-15	P21	aTtoAy	0.633646	0.875477	0	Male	26	Chondrocyte, OA, lesion	Ren et al. 2025
P21L-2	P21	aTtoAy	0.428691	0.965428	0	Male	26	Chondrocyte, OA, lesion	Ren et al. 2025
P21L-6	P21	aTtoAy	0.923295	0.740695	0	Male	26	Chondrocyte, OA, lesion	Ren et al. 2025
P21N-2	P21	aTtoAy	2.31481	0.0611263	0	Male	26	Chondrocyte, OA, non-lesion	Ren et al. 2025
P21N-3	P21	aTtoAy	1.12668	0.605064	0	Male	26	Chondrocyte, OA, non-lesion	Ren et al. 2025
P21N-4	P21	aTtoAy	2.1248	0.0904735	0	Male	26	Chondrocyte, OA, non-lesion	Ren et al. 2025
P21N-7	P21	aTtoAy	1.32302	0.467241	0	Male	26	Chondrocyte, OA, non-lesion	Ren et al. 2025
P21N-8	P21	aTtoAy	2.12707	0.146932	0	Male	26	Chondrocyte, OA, non-lesion	Ren et al. 2025
P22_2	P22	aTtoAy	1.43215	0.330598	0	Male	57	Chondrocyte, OA, lesion	Ren et al. 2025
P22_4	P22	aTtoAy	1.61148	0.352675	0	Male	57	Chondrocyte, OA, lesion	Ren et al. 2025
P22_5	P22	aTtoAy	1.37299	0.397522	0	Male	57	Chondrocyte, OA, lesion	Ren et al. 2025
P22_6	P22	aTtoAy	1.43016	0.404953	0	Male	57	Chondrocyte, OA, lesion	Ren et al. 2025
P22_7	P22	aTtoAy	0.852299	0.7843	0	Male	57	Chondrocyte, OA, lesion	Ren et al. 2025
P3-3	P3	aTtoAy	1.98604	0.00920887	13	Male	64	Chondrocyte, healthy	Ren et al. 2025
P3-30	P3	aTtoAy	1.71603	0.0316175	13	Male	64	Chondrocyte, healthy	Ren et al. 2025
P3-6	P3	aTtoAy	1.7298	0.0419726	11	Male	64	Chondrocyte, healthy	Ren et al. 2025
P3-8	P3	aTtoAy	1.18725	0.412905	0	Male	64	Chondrocyte, healthy	Ren et al. 2025
P30_1	P30	aTtoAy	1.95437	0.0667766	0	Female	80	Chondrocyte, healthy	Ren et al. 2025
P30_2	P30	aTtoAy	1.32386	0.374013	0	Female	80	Chondrocyte, healthy	Ren et al. 2025
P30_3	P30	aTtoAy	1.2	0.397522	0	Female	80	Chondrocyte, healthy	Ren et al. 2025
P30_4	P30	aTtoAy	1.55258	0.0611263	0	Female	80	Chondrocyte, healthy	Ren et al. 2025
P32_1	P32	aTtoAy	1.07816	0.539144	0	Female	90	Chondrocyte, healthy	Ren et al. 2025
P32_2	P32	aTtoAy	1.2865	0.351366	0	Female	90	Chondrocyte, healthy	Ren et al. 2025
P32_3	P32	aTtoAy	0.793865	0.847474	0	Female	90	Chondrocyte, healthy	Ren et al. 2025
P32_4	P32	aTtoAy	1.01908	0.633536	0	Female	90	Chondrocyte, healthy	Ren et al. 2025
P4-1	P4	aTtoAy	1.04263	0.669794	0	Male	49	Chondrocyte, healthy	Ren et al. 2025
P4-2	P4	aTtoAy	1.15438	0.547275	0	Male	49	Chondrocyte, healthy	Ren et al. 2025
P4-6	P4	aTtoAy	1.73993	0.180705	0	Male	49	Chondrocyte, healthy	Ren et al. 2025
P4-8	P4	aTtoAy	1.41329	0.379356	0	Male	49	Chondrocyte, healthy	Ren et al. 2025
P4-9	P4	aTtoAy	0.771663	0.841757	0	Male	49	Chondrocyte, healthy	Ren et al. 2025
P6-1	P6	aTtoAy	1.19178	0.528323	0	Male	50	Chondrocyte, healthy	Ren et al. 2025
P6-10	P6	aTtoAy	2.06947	0.0611263	0	Male	50	Chondrocyte, healthy	Ren et al. 2025
P6-29	P6	aTtoAy	2.92325	0.00853819	9	Male	50	Chondrocyte, healthy	Ren et al. 2025
P6-35	P6	aTtoAy	1.65424	0.105636	0	Male	50	Chondrocyte, healthy	Ren et al. 2025
P6-8	P6	aTtoAy	2.05651	0.0353909	9	Male	50	Chondrocyte, healthy	Ren et al. 2025
P7-LT8	P7	aTtoAy	1.67445	0.330598	0	Male	35	Chondrocyte, OA, lesion	Ren et al. 2025
P7L-1	P7	aTtoAy	1.33929	0.397522	0	Male	35	Chondrocyte, OA, lesion	Ren et al. 2025
P7L-2	P7	aTtoAy	1.7015	0.199664	0	Male	35	Chondrocyte, OA, lesion	Ren et al. 2025
P7L-3	P7	aTtoAy	1.35638	0.403099	0	Male	35	Chondrocyte, OA, lesion	Ren et al. 2025
P7L-4	P7	aTtoAy	1.53151	0.236362	0	Male	35	Chondrocyte, OA, lesion	Ren et al. 2025
P7N-1	P7	aTtoAy	1.6735	0.309987	0	Male	35	Chondrocyte, OA, non-lesion	Ren et al. 2025
P7N-2	P7	aTtoAy	0.897279	0.747441	0	Male	35	Chondrocyte, OA, non-lesion	Ren et al. 2025
P7N-3	P7	aTtoAy	1.5197	0.481258	0	Male	35	Chondrocyte, OA, non-lesion	Ren et al. 2025
P7N-4	P7	aTtoAy	1.59972	0.330598	0	Male	35	Chondrocyte, OA, non-lesion	Ren et al. 2025
P7N-5	P7	aTtoAy	1.82721	0.236362	0	Male	35	Chondrocyte, OA, non-lesion	Ren et al. 2025
P8-11	P8	aTtoAy	1.05043	0.605064	0	Female	42	Chondrocyte, healthy	Ren et al. 2025
P8-14	P8	aTtoAy	1.34688	0.34917	0	Female	42	Chondrocyte, healthy	Ren et al. 2025
P8-17	P8	aTtoAy	1.64557	0.0969667	0	Female	42	Chondrocyte, healthy	Ren et al. 2025
P8-18	P8	aTtoAy	1.60154	0.119762	0	Female	42	Chondrocyte, healthy	Ren et al. 2025
P8-19	P8	aTtoAy	0.796134	0.818747	0	Female	42	Chondrocyte, healthy	Ren et al. 2025
P8-3	P8	aTtoAy	1.71867	0.0969245	0	Female	42	Chondrocyte, healthy	Ren et al. 2025
P1-10	P1	aTtoCn	1.29787	0.181954	0	Male	64	Chondrocyte, healthy	Ren et al. 2025
P1-2	P1	aTtoCn	1.9572	0.000732463	13	Male	64	Chondrocyte, healthy	Ren et al. 2025
P1-3	P1	aTtoCn	1.98792	2.37e-06	25	Male	64	Chondrocyte, healthy	Ren et al. 2025
P1-7	P1	aTtoCn	1.62024	0.0227433	8	Male	64	Chondrocyte, healthy	Ren et al. 2025
P1-9	P1	aTtoCn	1.88753	0.00970625	8	Male	64	Chondrocyte, healthy	Ren et al. 2025
P10_1	P10	aTtoCn	2.01989	0.00243036	10	Female	67	Chondrocyte, OA, lesion	Ren et al. 2025
P10_2	P10	aTtoCn	2.01267	0.00234315	10	Female	67	Chondrocyte, OA, lesion	Ren et al. 2025
P10_3	P10	aTtoCn	1.64037	0.00396398	12	Female	67	Chondrocyte, OA, lesion	Ren et al. 2025
P10_4	P10	aTtoCn	1.40648	0.0367097	9	Female	67	Chondrocyte, OA, lesion	Ren et al. 2025
P10_5	P10	aTtoCn	1.53095	0.0596412	0	Female	67	Chondrocyte, OA, lesion	Ren et al. 2025
P11_1	P11	aTtoCn	1.83313	0.000953078	14	Female	67	Chondrocyte, OA, lesion	Ren et al. 2025
P11_2	P11	aTtoCn	1.48388	0.15726	0	Female	67	Chondrocyte, OA, lesion	Ren et al. 2025
P11_3	P11	aTtoCn	1.89407	0.00158917	11	Female	67	Chondrocyte, OA, lesion	Ren et al. 2025
P11_4	P11	aTtoCn	1.59149	0.00686155	12	Female	67	Chondrocyte, OA, lesion	Ren et al. 2025
P11_5	P11	aTtoCn	1.9472	0.000318734	15	Female	67	Chondrocyte, OA, lesion	Ren et al. 2025
P13L_1	P13	aTtoCn	1.74681	0.000318734	19	Male	73	Chondrocyte, OA, lesion	Ren et al. 2025
P13L_2	P13	aTtoCn	2.01852	7.35e-07	27	Male	73	Chondrocyte, OA, lesion	Ren et al. 2025
P13L_4	P13	aTtoCn	1.75686	0.000403179	18	Male	73	Chondrocyte, OA, lesion	Ren et al. 2025
P13L_5	P13	aTtoCn	1.70405	0.00265096	13	Male	73	Chondrocyte, OA, lesion	Ren et al. 2025
P13N_1	P13	aTtoCn	1.5967	0.00309071	14	Male	73	Chondrocyte, OA, non-lesion	Ren et al. 2025
P13N_2	P13	aTtoCn	1.85348	0.000563988	15	Male	73	Chondrocyte, OA, non-lesion	Ren et al. 2025
P13N_3	P13	aTtoCn	1.7373	0.000833037	16	Male	73	Chondrocyte, OA, non-lesion	Ren et al. 2025
P13N_4	P13	aTtoCn	1.66083	0.00156303	15	Male	73	Chondrocyte, OA, non-lesion	Ren et al. 2025
P13N_5	P13	aTtoCn	1.07505	0.44625	0	Male	73	Chondrocyte, OA, non-lesion	Ren et al. 2025
P15L_1	P15	aTtoCn	1.29	0.141824	0	Male	69	Chondrocyte, OA, lesion	Ren et al. 2025
P15L_2	P15	aTtoCn	1.67881	0.00218577	14	Male	69	Chondrocyte, OA, lesion	Ren et al. 2025
P15L_3	P15	aTtoCn	1.73894	7.73e-05	22	Male	69	Chondrocyte, OA, lesion	Ren et al. 2025
P15L_4	P15	aTtoCn	1.48958	0.0700535	0	Male	69	Chondrocyte, OA, lesion	Ren et al. 2025
P15N_1	P15	aTtoCn	1.40032	0.0724007	0	Male	69	Chondrocyte, OA, non-lesion	Ren et al. 2025
P15N_2	P15	aTtoCn	1.2521	0.188762	0	Male	69	Chondrocyte, OA, non-lesion	Ren et al. 2025
P15N_3	P15	aTtoCn	1.44634	0.0366875	8	Male	69	Chondrocyte, OA, non-lesion	Ren et al. 2025
P15N_4	P15	aTtoCn	1.64244	0.00813838	10	Male	69	Chondrocyte, OA, non-lesion	Ren et al. 2025
P15N_5	P15	aTtoCn	2.37363	7.95e-07	20	Male	69	Chondrocyte, OA, non-lesion	Ren et al. 2025
P16L_1	P16	aTtoCn	1.65824	0.00686155	11	Male	76	Chondrocyte, OA, lesion	Ren et al. 2025
P16L_2	P16	aTtoCn	1.66572	0.00455952	12	Male	76	Chondrocyte, OA, lesion	Ren et al. 2025
P16L_3	P16	aTtoCn	1.38265	0.0597461	0	Male	76	Chondrocyte, OA, lesion	Ren et al. 2025
P16L_4	P16	aTtoCn	1.40174	0.0507415	0	Male	76	Chondrocyte, OA, lesion	Ren et al. 2025
P16L_5	P16	aTtoCn	2.0647	0.000621575	12	Male	76	Chondrocyte, OA, lesion	Ren et al. 2025
P19L_1	P19	aTtoCn	1.54145	0.0361867	7	Female	78	Chondrocyte, OA, lesion	Ren et al. 2025
P19L_2	P19	aTtoCn	1.33446	0.178127	0	Female	78	Chondrocyte, OA, lesion	Ren et al. 2025
P19L_3	P19	aTtoCn	1.32685	0.15726	0	Female	78	Chondrocyte, OA, lesion	Ren et al. 2025
P19L_4	P19	aTtoCn	1.05423	0.482483	0	Female	78	Chondrocyte, OA, lesion	Ren et al. 2025
P19L_5	P19	aTtoCn	1.95119	0.0474034	4	Female	78	Chondrocyte, OA, lesion	Ren et al. 2025
P2-1	P2	aTtoCn	1.78372	0.00676574	9	Male	42	Chondrocyte, healthy	Ren et al. 2025
P2-2	P2	aTtoCn	1.42833	0.141824	0	Male	42	Chondrocyte, healthy	Ren et al. 2025
P2-3	P2	aTtoCn	1.6166	0.0227433	8	Male	42	Chondrocyte, healthy	Ren et al. 2025
P2-4	P2	aTtoCn	1.2902	0.178127	0	Male	42	Chondrocyte, healthy	Ren et al. 2025
P2-5	P2	aTtoCn	1.99589	0.000403179	13	Male	42	Chondrocyte, healthy	Ren et al. 2025
P21L-14	P21	aTtoCn	1.53569	0.0562033	0	Male	26	Chondrocyte, OA, lesion	Ren et al. 2025
P21L-15	P21	aTtoCn	2.46034	0.000403179	10	Male	26	Chondrocyte, OA, lesion	Ren et al. 2025
P21L-2	P21	aTtoCn	1.71663	0.0210226	7	Male	26	Chondrocyte, OA, lesion	Ren et al. 2025
P21L-6	P21	aTtoCn	1.43589	0.188762	0	Male	26	Chondrocyte, OA, lesion	Ren et al. 2025
P21N-2	P21	aTtoCn	1.01862	0.563333	0	Male	26	Chondrocyte, OA, non-lesion	Ren et al. 2025
P21N-3	P21	aTtoCn	1.71057	0.0475629	5	Male	26	Chondrocyte, OA, non-lesion	Ren et al. 2025
P21N-4	P21	aTtoCn	1.24139	0.29392	0	Male	26	Chondrocyte, OA, non-lesion	Ren et al. 2025
P21N-7	P21	aTtoCn	1.42723	0.154658	0	Male	26	Chondrocyte, OA, non-lesion	Ren et al. 2025
P21N-8	P21	aTtoCn	1.18818	0.345492	0	Male	26	Chondrocyte, OA, non-lesion	Ren et al. 2025
P22_2	P22	aTtoCn	1.46036	0.0367097	8	Male	57	Chondrocyte, OA, lesion	Ren et al. 2025
P22_4	P22	aTtoCn	1.74459	0.00836441	9	Male	57	Chondrocyte, OA, lesion	Ren et al. 2025
P22_5	P22	aTtoCn	1.33911	0.0977963	0	Male	57	Chondrocyte, OA, lesion	Ren et al. 2025
P22_6	P22	aTtoCn	1.37849	0.143726	0	Male	57	Chondrocyte, OA, lesion	Ren et al. 2025
P22_7	P22	aTtoCn	1.59574	0.00836441	11	Male	57	Chondrocyte, OA, lesion	Ren et al. 2025
P3-3	P3	aTtoCn	1.33725	0.0492092	9	Male	64	Chondrocyte, healthy	Ren et al. 2025
P3-30	P3	aTtoCn	1.54921	0.00122619	18	Male	64	Chondrocyte, healthy	Ren et al. 2025
P3-6	P3	aTtoCn	1.52651	0.00246448	17	Male	64	Chondrocyte, healthy	Ren et al. 2025
P3-8	P3	aTtoCn	1.72677	1.53e-05	27	Male	64	Chondrocyte, healthy	Ren et al. 2025
P30_1	P30	aTtoCn	2.14984	2.31e-06	21	Female	80	Chondrocyte, healthy	Ren et al. 2025
P30_2	P30	aTtoCn	1.9122	0.000544351	14	Female	80	Chondrocyte, healthy	Ren et al. 2025
P30_3	P30	aTtoCn	1.56604	0.00454052	13	Female	80	Chondrocyte, healthy	Ren et al. 2025
P30_4	P30	aTtoCn	2.03674	8.87e-08	30	Female	80	Chondrocyte, healthy	Ren et al. 2025
P32_1	P32	aTtoCn	1.93826	2.94e-06	24	Female	90	Chondrocyte, healthy	Ren et al. 2025
P32_2	P32	aTtoCn	1.80405	0.000578452	15	Female	90	Chondrocyte, healthy	Ren et al. 2025
P32_3	P32	aTtoCn	1.76913	0.000544351	16	Female	90	Chondrocyte, healthy	Ren et al. 2025
P32_4	P32	aTtoCn	2.38043	3.75e-09	28	Female	90	Chondrocyte, healthy	Ren et al. 2025
P4-1	P4	aTtoCn	1.11191	0.462025	0	Male	49	Chondrocyte, healthy	Ren et al. 2025
P4-2	P4	aTtoCn	1.23768	0.160169	0	Male	49	Chondrocyte, healthy	Ren et al. 2025
P4-6	P4	aTtoCn	0.913294	0.755208	0	Male	49	Chondrocyte, healthy	Ren et al. 2025
P4-8	P4	aTtoCn	1.31912	0.067855	0	Male	49	Chondrocyte, healthy	Ren et al. 2025
P4-9	P4	aTtoCn	1.30687	0.067855	0	Male	49	Chondrocyte, healthy	Ren et al. 2025
P6-1	P6	aTtoCn	1.05392	0.455339	0	Male	50	Chondrocyte, healthy	Ren et al. 2025
P6-10	P6	aTtoCn	1.49344	0.0227433	9	Male	50	Chondrocyte, healthy	Ren et al. 2025
P6-29	P6	aTtoCn	1.82895	0.00426169	10	Male	50	Chondrocyte, healthy	Ren et al. 2025
P6-35	P6	aTtoCn	1.76449	0.00185138	13	Male	50	Chondrocyte, healthy	Ren et al. 2025
P6-8	P6	aTtoCn	1.20718	0.158678	0	Male	50	Chondrocyte, healthy	Ren et al. 2025
P7-LT8	P7	aTtoCn	1.54786	0.0366875	7	Male	35	Chondrocyte, OA, lesion	Ren et al. 2025
P7L-1	P7	aTtoCn	2.14644	0.00136125	10	Male	35	Chondrocyte, OA, lesion	Ren et al. 2025
P7L-2	P7	aTtoCn	2.11327	0.00396398	8	Male	35	Chondrocyte, OA, lesion	Ren et al. 2025
P7L-3	P7	aTtoCn	2.26121	4.38e-05	15	Male	35	Chondrocyte, OA, lesion	Ren et al. 2025
P7L-4	P7	aTtoCn	2.01325	0.00234315	10	Male	35	Chondrocyte, OA, lesion	Ren et al. 2025
P7N-1	P7	aTtoCn	1.58364	0.0582769	0	Male	35	Chondrocyte, OA, non-lesion	Ren et al. 2025
P7N-2	P7	aTtoCn	1.92194	0.0134183	7	Male	35	Chondrocyte, OA, non-lesion	Ren et al. 2025
P7N-3	P7	aTtoCn	1.65372	0.0520662	0	Male	35	Chondrocyte, OA, non-lesion	Ren et al. 2025
P7N-4	P7	aTtoCn	1.85081	0.00970625	8	Male	35	Chondrocyte, OA, non-lesion	Ren et al. 2025
P7N-5	P7	aTtoCn	1.2592	0.22145	0	Male	35	Chondrocyte, OA, non-lesion	Ren et al. 2025
P8-11	P8	aTtoCn	1.7969	0.000544351	16	Female	42	Chondrocyte, healthy	Ren et al. 2025
P8-14	P8	aTtoCn	1.55169	0.0134183	10	Female	42	Chondrocyte, healthy	Ren et al. 2025
P8-17	P8	aTtoCn	1.4675	0.0479771	7	Female	42	Chondrocyte, healthy	Ren et al. 2025
P8-18	P8	aTtoCn	2.17481	1.32e-05	18	Female	42	Chondrocyte, healthy	Ren et al. 2025
P8-19	P8	aTtoCn	1.44644	0.0721708	0	Female	42	Chondrocyte, healthy	Ren et al. 2025
P8-3	P8	aTtoCn	2.38466	7.35e-07	20	Female	42	Chondrocyte, healthy	Ren et al. 2025
P1-10	P1	aTtoCr	1.65174	0.0976351	0	Male	64	Chondrocyte, healthy	Ren et al. 2025
P1-2	P1	aTtoCr	2.09957	0.0125252	7	Male	64	Chondrocyte, healthy	Ren et al. 2025
P1-3	P1	aTtoCr	3.1196	4.09e-09	26	Male	64	Chondrocyte, healthy	Ren et al. 2025
P1-7	P1	aTtoCr	2.3248	0.0059919	8	Male	64	Chondrocyte, healthy	Ren et al. 2025
P1-9	P1	aTtoCr	2.40269	0.0140241	6	Male	64	Chondrocyte, healthy	Ren et al. 2025
P10_1	P10	aTtoCr	2.64399	0.00407748	7	Female	67	Chondrocyte, OA, lesion	Ren et al. 2025
P10_2	P10	aTtoCr	2.76196	0.00159086	8	Female	67	Chondrocyte, OA, lesion	Ren et al. 2025
P10_3	P10	aTtoCr	1.93722	0.00898789	9	Female	67	Chondrocyte, OA, lesion	Ren et al. 2025
P10_4	P10	aTtoCr	1.69922	0.025448	8	Female	67	Chondrocyte, OA, lesion	Ren et al. 2025
P10_5	P10	aTtoCr	1.33842	0.291698	0	Female	67	Chondrocyte, OA, lesion	Ren et al. 2025
P11_1	P11	aTtoCr	1.98627	0.0125252	8	Female	67	Chondrocyte, OA, lesion	Ren et al. 2025
P11_2	P11	aTtoCr	2.2817	0.0440404	4	Female	67	Chondrocyte, OA, lesion	Ren et al. 2025
P11_3	P11	aTtoCr	2.14223	0.0104551	7	Female	67	Chondrocyte, OA, lesion	Ren et al. 2025
P11_4	P11	aTtoCr	1.86252	0.0140241	8	Female	67	Chondrocyte, OA, lesion	Ren et al. 2025
P11_5	P11	aTtoCr	2.26506	0.00213438	10	Female	67	Chondrocyte, OA, lesion	Ren et al. 2025
P13L_1	P13	aTtoCr	2.15502	0.000554214	14	Male	73	Chondrocyte, OA, lesion	Ren et al. 2025
P13L_2	P13	aTtoCr	2.22332	0.000224379	17	Male	73	Chondrocyte, OA, lesion	Ren et al. 2025
P13L_4	P13	aTtoCr	2.30605	0.000240606	15	Male	73	Chondrocyte, OA, lesion	Ren et al. 2025
P13L_5	P13	aTtoCr	1.30876	0.231032	0	Male	73	Chondrocyte, OA, lesion	Ren et al. 2025
P13N_1	P13	aTtoCr	2.03127	0.00154895	13	Male	73	Chondrocyte, OA, non-lesion	Ren et al. 2025
P13N_2	P13	aTtoCr	2.42457	0.000554214	12	Male	73	Chondrocyte, OA, non-lesion	Ren et al. 2025
P13N_3	P13	aTtoCr	2.35128	0.000275961	14	Male	73	Chondrocyte, OA, non-lesion	Ren et al. 2025
P13N_4	P13	aTtoCr	2.07199	0.00148705	12	Male	73	Chondrocyte, OA, non-lesion	Ren et al. 2025
P13N_5	P13	aTtoCr	1.00797	0.562518	0	Male	73	Chondrocyte, OA, non-lesion	Ren et al. 2025
P15L_1	P15	aTtoCr	1.54598	0.0975747	0	Male	69	Chondrocyte, OA, lesion	Ren et al. 2025
P15L_2	P15	aTtoCr	1.95398	0.0071129	10	Male	69	Chondrocyte, OA, lesion	Ren et al. 2025
P15L_3	P15	aTtoCr	2.00072	0.000769103	15	Male	69	Chondrocyte, OA, lesion	Ren et al. 2025
P15L_4	P15	aTtoCr	1.44994	0.210837	0	Male	69	Chondrocyte, OA, lesion	Ren et al. 2025
P15N_1	P15	aTtoCr	1.32714	0.244289	0	Male	69	Chondrocyte, OA, non-lesion	Ren et al. 2025
P15N_2	P15	aTtoCr	1.62447	0.0819092	0	Male	69	Chondrocyte, OA, non-lesion	Ren et al. 2025
P15N_3	P15	aTtoCr	1.69983	0.0378839	7	Male	69	Chondrocyte, OA, non-lesion	Ren et al. 2025
P15N_4	P15	aTtoCr	2.16523	0.00477321	9	Male	69	Chondrocyte, OA, non-lesion	Ren et al. 2025
P15N_5	P15	aTtoCr	2.47653	0.000825668	11	Male	69	Chondrocyte, OA, non-lesion	Ren et al. 2025
P16L_1	P16	aTtoCr	2.6116	0.000257796	13	Male	76	Chondrocyte, OA, lesion	Ren et al. 2025
P16L_2	P16	aTtoCr	1.85569	0.0166285	8	Male	76	Chondrocyte, OA, lesion	Ren et al. 2025
P16L_3	P16	aTtoCr	1.54292	0.0807714	0	Male	76	Chondrocyte, OA, lesion	Ren et al. 2025
P16L_4	P16	aTtoCr	1.45026	0.121066	0	Male	76	Chondrocyte, OA, lesion	Ren et al. 2025
P16L_5	P16	aTtoCr	1.96307	0.034743	5	Male	76	Chondrocyte, OA, lesion	Ren et al. 2025
P19L_1	P19	aTtoCr	1.76792	0.0520132	0	Female	78	Chondrocyte, OA, lesion	Ren et al. 2025
P19L_2	P19	aTtoCr	1.20918	0.396778	0	Female	78	Chondrocyte, OA, lesion	Ren et al. 2025
P19L_3	P19	aTtoCr	1.80314	0.0537513	0	Female	78	Chondrocyte, OA, lesion	Ren et al. 2025
P19L_4	P19	aTtoCr	0.86115	0.704477	0	Female	78	Chondrocyte, OA, lesion	Ren et al. 2025
P19L_5	P19	aTtoCr	2.34478	0.0734378	0	Female	78	Chondrocyte, OA, lesion	Ren et al. 2025
P2-1	P2	aTtoCr	1.68027	0.0917709	0	Male	42	Chondrocyte, healthy	Ren et al. 2025
P2-2	P2	aTtoCr	2.11835	0.0360552	5	Male	42	Chondrocyte, healthy	Ren et al. 2025
P2-3	P2	aTtoCr	2.25691	0.00723669	8	Male	42	Chondrocyte, healthy	Ren et al. 2025
P2-4	P2	aTtoCr	2.03076	0.0179168	7	Male	42	Chondrocyte, healthy	Ren et al. 2025
P2-5	P2	aTtoCr	1.46819	0.1629	0	Male	42	Chondrocyte, healthy	Ren et al. 2025
P21L-14	P21	aTtoCr	2.24535	0.0124944	7	Male	26	Chondrocyte, OA, lesion	Ren et al. 2025
P21L-15	P21	aTtoCr	2.27306	0.0340447	4	Male	26	Chondrocyte, OA, lesion	Ren et al. 2025
P21L-2	P21	aTtoCr	2.39785	0.00807766	7	Male	26	Chondrocyte, OA, lesion	Ren et al. 2025
P21L-6	P21	aTtoCr	2.12607	0.0769264	0	Male	26	Chondrocyte, OA, lesion	Ren et al. 2025
P21N-2	P21	aTtoCr	1.32876	0.378588	0	Male	26	Chondrocyte, OA, non-lesion	Ren et al. 2025
P21N-3	P21	aTtoCr	2.30881	0.0311899	5	Male	26	Chondrocyte, OA, non-lesion	Ren et al. 2025
P21N-4	P21	aTtoCr	1.82076	0.104315	0	Male	26	Chondrocyte, OA, non-lesion	Ren et al. 2025
P21N-7	P21	aTtoCr	2.31468	0.0224481	5	Male	26	Chondrocyte, OA, non-lesion	Ren et al. 2025
P21N-8	P21	aTtoCr	0.936309	0.640127	0	Male	26	Chondrocyte, OA, non-lesion	Ren et al. 2025
P22_2	P22	aTtoCr	1.92767	0.0125252	8	Male	57	Chondrocyte, OA, lesion	Ren et al. 2025
P22_4	P22	aTtoCr	2.15521	0.012765	7	Male	57	Chondrocyte, OA, lesion	Ren et al. 2025
P22_5	P22	aTtoCr	1.50121	0.109815	0	Male	57	Chondrocyte, OA, lesion	Ren et al. 2025
P22_6	P22	aTtoCr	1.67349	0.103707	0	Male	57	Chondrocyte, OA, lesion	Ren et al. 2025
P22_7	P22	aTtoCr	2.33151	0.000769103	12	Male	57	Chondrocyte, OA, lesion	Ren et al. 2025
P3-3	P3	aTtoCr	1.10599	0.396778	0	Male	64	Chondrocyte, healthy	Ren et al. 2025
P3-30	P3	aTtoCr	1.69975	0.00807766	12	Male	64	Chondrocyte, healthy	Ren et al. 2025
P3-6	P3	aTtoCr	1.92572	0.00129692	14	Male	64	Chondrocyte, healthy	Ren et al. 2025
P3-8	P3	aTtoCr	1.86147	0.00109639	16	Male	64	Chondrocyte, healthy	Ren et al. 2025
P30_1	P30	aTtoCr	2.72756	1.46e-05	16	Female	80	Chondrocyte, healthy	Ren et al. 2025
P30_2	P30	aTtoCr	2.51123	0.000769103	11	Female	80	Chondrocyte, healthy	Ren et al. 2025
P30_3	P30	aTtoCr	1.58451	0.048093	7	Female	80	Chondrocyte, healthy	Ren et al. 2025
P30_4	P30	aTtoCr	2.1155	0.000266208	16	Female	80	Chondrocyte, healthy	Ren et al. 2025
P32_1	P32	aTtoCr	2.70692	8.33e-07	21	Female	90	Chondrocyte, healthy	Ren et al. 2025
P32_2	P32	aTtoCr	2.19832	0.00159086	11	Female	90	Chondrocyte, healthy	Ren et al. 2025
P32_3	P32	aTtoCr	2.72595	5.78e-06	18	Female	90	Chondrocyte, healthy	Ren et al. 2025
P32_4	P32	aTtoCr	3.2137	1.61e-08	23	Female	90	Chondrocyte, healthy	Ren et al. 2025
P4-1	P4	aTtoCr	1.21278	0.438065	0	Male	49	Chondrocyte, healthy	Ren et al. 2025
P4-2	P4	aTtoCr	1.63548	0.0440404	7	Male	49	Chondrocyte, healthy	Ren et al. 2025
P4-6	P4	aTtoCr	1.30448	0.121473	0	Male	49	Chondrocyte, healthy	Ren et al. 2025
P4-8	P4	aTtoCr	1.57095	0.048024	7	Male	49	Chondrocyte, healthy	Ren et al. 2025
P4-9	P4	aTtoCr	1.66981	0.0207536	9	Male	49	Chondrocyte, healthy	Ren et al. 2025
P6-1	P6	aTtoCr	1.24865	0.279117	0	Male	50	Chondrocyte, healthy	Ren et al. 2025
P6-10	P6	aTtoCr	1.32584	0.209105	0	Male	50	Chondrocyte, healthy	Ren et al. 2025
P6-29	P6	aTtoCr	2.01909	0.0240886	6	Male	50	Chondrocyte, healthy	Ren et al. 2025
P6-35	P6	aTtoCr	2.56509	0.000224379	13	Male	50	Chondrocyte, healthy	Ren et al. 2025
P6-8	P6	aTtoCr	1.55348	0.0435171	7	Male	50	Chondrocyte, healthy	Ren et al. 2025
P7-LT8	P7	aTtoCr	1.39078	0.223559	0	Male	35	Chondrocyte, OA, lesion	Ren et al. 2025
P7L-1	P7	aTtoCr	3.01906	0.000769103	9	Male	35	Chondrocyte, OA, lesion	Ren et al. 2025
P7L-2	P7	aTtoCr	2.57162	0.0131026	6	Male	35	Chondrocyte, OA, lesion	Ren et al. 2025
P7L-3	P7	aTtoCr	2.81343	0.000363775	11	Male	35	Chondrocyte, OA, lesion	Ren et al. 2025
P7L-4	P7	aTtoCr	2.24372	0.0148016	6	Male	35	Chondrocyte, OA, lesion	Ren et al. 2025
P7N-1	P7	aTtoCr	2.26681	0.0187151	6	Male	35	Chondrocyte, OA, non-lesion	Ren et al. 2025
P7N-2	P7	aTtoCr	3.22757	0.000769103	8	Male	35	Chondrocyte, OA, non-lesion	Ren et al. 2025
P7N-3	P7	aTtoCr	1.90936	0.0917709	0	Male	35	Chondrocyte, OA, non-lesion	Ren et al. 2025
P7N-4	P7	aTtoCr	1.96544	0.0520132	0	Male	35	Chondrocyte, OA, non-lesion	Ren et al. 2025
P7N-5	P7	aTtoCr	1.30313	0.313833	0	Male	35	Chondrocyte, OA, non-lesion	Ren et al. 2025
P8-11	P8	aTtoCr	2.18252	0.00115681	12	Female	42	Chondrocyte, healthy	Ren et al. 2025
P8-14	P8	aTtoCr	1.50471	0.0986671	0	Female	42	Chondrocyte, healthy	Ren et al. 2025
P8-17	P8	aTtoCr	1.98177	0.0144467	7	Female	42	Chondrocyte, healthy	Ren et al. 2025
P8-18	P8	aTtoCr	3.00379	5.78e-06	16	Female	42	Chondrocyte, healthy	Ren et al. 2025
P8-19	P8	aTtoCr	1.22954	0.34831	0	Female	42	Chondrocyte, healthy	Ren et al. 2025
P8-3	P8	aTtoCr	3.06554	5.78e-06	15	Female	42	Chondrocyte, healthy	Ren et al. 2025
P1-10	P1	aTtoCy	0.908569	0.827575	0	Male	64	Chondrocyte, healthy	Ren et al. 2025
P1-2	P1	aTtoCy	1.81372	0.258979	0	Male	64	Chondrocyte, healthy	Ren et al. 2025
P1-3	P1	aTtoCy	0.869545	0.852216	0	Male	64	Chondrocyte, healthy	Ren et al. 2025
P1-7	P1	aTtoCy	0.949096	0.81018	0	Male	64	Chondrocyte, healthy	Ren et al. 2025
P1-9	P1	aTtoCy	1.3906	0.518687	0	Male	64	Chondrocyte, healthy	Ren et al. 2025
P10_1	P10	aTtoCy	1.438	0.486396	0	Female	67	Chondrocyte, OA, lesion	Ren et al. 2025
P10_2	P10	aTtoCy	1.26759	0.567903	0	Female	67	Chondrocyte, OA, lesion	Ren et al. 2025
P10_3	P10	aTtoCy	1.34022	0.425475	0	Female	67	Chondrocyte, OA, lesion	Ren et al. 2025
P10_4	P10	aTtoCy	1.10505	0.604377	0	Female	67	Chondrocyte, OA, lesion	Ren et al. 2025
P10_5	P10	aTtoCy	1.72381	0.286142	0	Female	67	Chondrocyte, OA, lesion	Ren et al. 2025
P11_1	P11	aTtoCy	1.68469	0.266215	0	Female	67	Chondrocyte, OA, lesion	Ren et al. 2025
P11_2	P11	aTtoCy	0.667271	0.86138	0	Female	67	Chondrocyte, OA, lesion	Ren et al. 2025
P11_3	P11	aTtoCy	1.62975	0.288621	0	Female	67	Chondrocyte, OA, lesion	Ren et al. 2025
P11_4	P11	aTtoCy	1.3246	0.436623	0	Female	67	Chondrocyte, OA, lesion	Ren et al. 2025
P11_5	P11	aTtoCy	1.63041	0.278907	0	Female	67	Chondrocyte, OA, lesion	Ren et al. 2025
P13L_1	P13	aTtoCy	1.34281	0.376627	0	Male	73	Chondrocyte, OA, lesion	Ren et al. 2025
P13L_2	P13	aTtoCy	1.81009	0.0591724	0	Male	73	Chondrocyte, OA, lesion	Ren et al. 2025
P13L_4	P13	aTtoCy	1.20391	0.532947	0	Male	73	Chondrocyte, OA, lesion	Ren et al. 2025
P13L_5	P13	aTtoCy	2.10574	0.0322063	10	Male	73	Chondrocyte, OA, lesion	Ren et al. 2025
P13N_1	P13	aTtoCy	1.13127	0.586708	0	Male	73	Chondrocyte, OA, non-lesion	Ren et al. 2025
P13N_2	P13	aTtoCy	1.27854	0.503735	0	Male	73	Chondrocyte, OA, non-lesion	Ren et al. 2025
P13N_3	P13	aTtoCy	1.12519	0.601971	0	Male	73	Chondrocyte, OA, non-lesion	Ren et al. 2025
P13N_4	P13	aTtoCy	1.23926	0.503735	0	Male	73	Chondrocyte, OA, non-lesion	Ren et al. 2025
P13N_5	P13	aTtoCy	1.14151	0.604377	0	Male	73	Chondrocyte, OA, non-lesion	Ren et al. 2025
P15L_1	P15	aTtoCy	1.04102	0.719037	0	Male	69	Chondrocyte, OA, lesion	Ren et al. 2025
P15L_2	P15	aTtoCy	1.39764	0.376002	0	Male	69	Chondrocyte, OA, lesion	Ren et al. 2025
P15L_3	P15	aTtoCy	1.47566	0.269131	0	Male	69	Chondrocyte, OA, lesion	Ren et al. 2025
P15L_4	P15	aTtoCy	1.53146	0.394806	0	Male	69	Chondrocyte, OA, lesion	Ren et al. 2025
P15N_1	P15	aTtoCy	1.47423	0.376002	0	Male	69	Chondrocyte, OA, non-lesion	Ren et al. 2025
P15N_2	P15	aTtoCy	0.858511	0.852216	0	Male	69	Chondrocyte, OA, non-lesion	Ren et al. 2025
P15N_3	P15	aTtoCy	1.18854	0.557293	0	Male	69	Chondrocyte, OA, non-lesion	Ren et al. 2025
P15N_4	P15	aTtoCy	1.12799	0.604377	0	Male	69	Chondrocyte, OA, non-lesion	Ren et al. 2025
P15N_5	P15	aTtoCy	2.26764	0.0322063	9	Male	69	Chondrocyte, OA, non-lesion	Ren et al. 2025
P16L_1	P16	aTtoCy	0.728042	0.881077	0	Male	76	Chondrocyte, OA, lesion	Ren et al. 2025
P16L_2	P16	aTtoCy	1.45474	0.376002	0	Male	76	Chondrocyte, OA, lesion	Ren et al. 2025
P16L_3	P16	aTtoCy	1.21109	0.552254	0	Male	76	Chondrocyte, OA, lesion	Ren et al. 2025
P16L_4	P16	aTtoCy	1.35298	0.4241	0	Male	76	Chondrocyte, OA, lesion	Ren et al. 2025
P16L_5	P16	aTtoCy	2.16757	0.0969399	0	Male	76	Chondrocyte, OA, lesion	Ren et al. 2025
P19L_1	P19	aTtoCy	1.31658	0.503735	0	Female	78	Chondrocyte, OA, lesion	Ren et al. 2025
P19L_2	P19	aTtoCy	1.46451	0.467993	0	Female	78	Chondrocyte, OA, lesion	Ren et al. 2025
P19L_3	P19	aTtoCy	0.839189	0.852216	0	Female	78	Chondrocyte, OA, lesion	Ren et al. 2025
P19L_4	P19	aTtoCy	1.25525	0.557293	0	Female	78	Chondrocyte, OA, lesion	Ren et al. 2025
P19L_5	P19	aTtoCy	1.52465	0.557293	0	Female	78	Chondrocyte, OA, lesion	Ren et al. 2025
P2-1	P2	aTtoCy	1.88948	0.258979	0	Male	42	Chondrocyte, healthy	Ren et al. 2025
P2-2	P2	aTtoCy	0.722396	0.86138	0	Male	42	Chondrocyte, healthy	Ren et al. 2025
P2-3	P2	aTtoCy	0.972688	0.799996	0	Male	42	Chondrocyte, healthy	Ren et al. 2025
P2-4	P2	aTtoCy	0.500028	0.957838	0	Male	42	Chondrocyte, healthy	Ren et al. 2025
P2-5	P2	aTtoCy	2.53102	0.0197546	10	Male	42	Chondrocyte, healthy	Ren et al. 2025
P21L-14	P21	aTtoCy	0.788275	0.86138	0	Male	26	Chondrocyte, OA, lesion	Ren et al. 2025
P21L-15	P21	aTtoCy	2.65476	0.0792348	0	Male	26	Chondrocyte, OA, lesion	Ren et al. 2025
P21L-2	P21	aTtoCy	1.02069	0.766832	0	Male	26	Chondrocyte, OA, lesion	Ren et al. 2025
P21L-6	P21	aTtoCy	0.727445	0.86138	0	Male	26	Chondrocyte, OA, lesion	Ren et al. 2025
P21N-2	P21	aTtoCy	0.694444	0.86138	0	Male	26	Chondrocyte, OA, non-lesion	Ren et al. 2025
P21N-3	P21	aTtoCy	1.12668	0.700066	0	Male	26	Chondrocyte, OA, non-lesion	Ren et al. 2025
P21N-4	P21	aTtoCy	0.712433	0.86138	0	Male	26	Chondrocyte, OA, non-lesion	Ren et al. 2025
P21N-7	P21	aTtoCy	0.523697	0.926893	0	Male	26	Chondrocyte, OA, non-lesion	Ren et al. 2025
P21N-8	P21	aTtoCy	1.44784	0.503735	0	Male	26	Chondrocyte, OA, non-lesion	Ren et al. 2025
P22_2	P22	aTtoCy	0.963835	0.799996	0	Male	57	Chondrocyte, OA, lesion	Ren et al. 2025
P22_4	P22	aTtoCy	1.33215	0.508836	0	Male	57	Chondrocyte, OA, lesion	Ren et al. 2025
P22_5	P22	aTtoCy	1.17427	0.575694	0	Male	57	Chondrocyte, OA, lesion	Ren et al. 2025
P22_6	P22	aTtoCy	1.04646	0.745562	0	Male	57	Chondrocyte, OA, lesion	Ren et al. 2025
P22_7	P22	aTtoCy	0.872754	0.852216	0	Male	57	Chondrocyte, OA, lesion	Ren et al. 2025
P3-3	P3	aTtoCy	1.57204	0.258979	0	Male	64	Chondrocyte, healthy	Ren et al. 2025
P3-30	P3	aTtoCy	1.39359	0.286142	0	Male	64	Chondrocyte, healthy	Ren et al. 2025
P3-6	P3	aTtoCy	1.13452	0.557293	0	Male	64	Chondrocyte, healthy	Ren et al. 2025
P3-8	P3	aTtoCy	1.59172	0.0969399	0	Male	64	Chondrocyte, healthy	Ren et al. 2025
P30_1	P30	aTtoCy	1.54293	0.286142	0	Female	80	Chondrocyte, healthy	Ren et al. 2025
P30_2	P30	aTtoCy	1.37535	0.425475	0	Female	80	Chondrocyte, healthy	Ren et al. 2025
P30_3	P30	aTtoCy	1.548	0.269131	0	Female	80	Chondrocyte, healthy	Ren et al. 2025
P30_4	P30	aTtoCy	1.95324	0.0222177	13	Female	80	Chondrocyte, healthy	Ren et al. 2025
P32_1	P32	aTtoCy	1.17924	0.545481	0	Female	90	Chondrocyte, healthy	Ren et al. 2025
P32_2	P32	aTtoCy	1.41391	0.376002	0	Female	90	Chondrocyte, healthy	Ren et al. 2025
P32_3	P32	aTtoCy	0.793865	0.86138	0	Female	90	Chondrocyte, healthy	Ren et al. 2025
P32_4	P32	aTtoCy	1.551	0.278907	0	Female	90	Chondrocyte, healthy	Ren et al. 2025
P4-1	P4	aTtoCy	1.00092	0.799996	0	Male	49	Chondrocyte, healthy	Ren et al. 2025
P4-2	P4	aTtoCy	0.815951	0.86138	0	Male	49	Chondrocyte, healthy	Ren et al. 2025
P4-6	P4	aTtoCy	0.498251	0.995248	0	Male	49	Chondrocyte, healthy	Ren et al. 2025
P4-8	P4	aTtoCy	1.06872	0.654293	0	Male	49	Chondrocyte, healthy	Ren et al. 2025
P4-9	P4	aTtoCy	0.934491	0.823949	0	Male	49	Chondrocyte, healthy	Ren et al. 2025
P6-1	P6	aTtoCy	0.854109	0.852216	0	Male	50	Chondrocyte, healthy	Ren et al. 2025
P6-10	P6	aTtoCy	1.67718	0.258979	0	Male	50	Chondrocyte, healthy	Ren et al. 2025
P6-29	P6	aTtoCy	1.64325	0.288621	0	Male	50	Chondrocyte, healthy	Ren et al. 2025
P6-35	P6	aTtoCy	0.890743	0.844812	0	Male	50	Chondrocyte, healthy	Ren et al. 2025
P6-8	P6	aTtoCy	0.846798	0.86138	0	Male	50	Chondrocyte, healthy	Ren et al. 2025
P7-LT8	P7	aTtoCy	1.70546	0.278907	0	Male	35	Chondrocyte, OA, lesion	Ren et al. 2025
P7L-1	P7	aTtoCy	1.22549	0.604377	0	Male	35	Chondrocyte, OA, lesion	Ren et al. 2025
P7L-2	P7	aTtoCy	1.66747	0.394806	0	Male	35	Chondrocyte, OA, lesion	Ren et al. 2025
P7L-3	P7	aTtoCy	1.69547	0.286142	0	Male	35	Chondrocyte, OA, lesion	Ren et al. 2025
P7L-4	P7	aTtoCy	1.7641	0.288621	0	Male	35	Chondrocyte, OA, lesion	Ren et al. 2025
P7N-1	P7	aTtoCy	0.90316	0.827575	0	Male	35	Chondrocyte, OA, non-lesion	Ren et al. 2025
P7N-2	P7	aTtoCy	0.560799	0.912894	0	Male	35	Chondrocyte, OA, non-lesion	Ren et al. 2025
P7N-3	P7	aTtoCy	1.4303	0.503735	0	Male	35	Chondrocyte, OA, non-lesion	Ren et al. 2025
P7N-4	P7	aTtoCy	1.73684	0.289263	0	Male	35	Chondrocyte, OA, non-lesion	Ren et al. 2025
P7N-5	P7	aTtoCy	1.21814	0.575694	0	Male	35	Chondrocyte, OA, non-lesion	Ren et al. 2025
P8-11	P8	aTtoCy	1.38329	0.394806	0	Female	42	Chondrocyte, healthy	Ren et al. 2025
P8-14	P8	aTtoCy	1.60169	0.278907	0	Female	42	Chondrocyte, healthy	Ren et al. 2025
P8-17	P8	aTtoCy	0.943074	0.81018	0	Female	42	Chondrocyte, healthy	Ren et al. 2025
P8-18	P8	aTtoCy	1.25282	0.545481	0	Female	42	Chondrocyte, healthy	Ren et al. 2025
P8-19	P8	aTtoCy	1.68413	0.286142	0	Female	42	Chondrocyte, healthy	Ren et al. 2025
P8-3	P8	aTtoCy	1.62841	0.286142	0	Female	42	Chondrocyte, healthy	Ren et al. 2025
P1-10	P1	aTtoGn	2.54383	0.235379	0	Male	64	Chondrocyte, healthy	Ren et al. 2025
P1-2	P1	aTtoGn	1.50554	0.557521	0	Male	64	Chondrocyte, healthy	Ren et al. 2025
P1-3	P1	aTtoGn	1.04129	0.776154	0	Male	64	Chondrocyte, healthy	Ren et al. 2025
P1-7	P1	aTtoGn	0	1	0	Male	64	Chondrocyte, healthy	Ren et al. 2025
P1-9	P1	aTtoGn	0	1	0	Male	64	Chondrocyte, healthy	Ren et al. 2025
P10_1	P10	aTtoGn	1.98123	0.494619	0	Female	67	Chondrocyte, OA, lesion	Ren et al. 2025
P10_2	P10	aTtoGn	0.918059	0.853762	0	Female	67	Chondrocyte, OA, lesion	Ren et al. 2025
P10_3	P10	aTtoGn	1.27931	0.644456	0	Female	67	Chondrocyte, OA, lesion	Ren et al. 2025
P10_4	P10	aTtoGn	1.17395	0.691797	0	Female	67	Chondrocyte, OA, lesion	Ren et al. 2025
P10_5	P10	aTtoGn	0.993645	0.837028	0	Female	67	Chondrocyte, OA, lesion	Ren et al. 2025
P11_1	P11	aTtoGn	1.09988	0.75234	0	Female	67	Chondrocyte, OA, lesion	Ren et al. 2025
P11_2	P11	aTtoGn	0.857354	0.877953	0	Female	67	Chondrocyte, OA, lesion	Ren et al. 2025
P11_3	P11	aTtoGn	1.16058	0.723593	0	Female	67	Chondrocyte, OA, lesion	Ren et al. 2025
P11_4	P11	aTtoGn	0.391149	1	0	Female	67	Chondrocyte, OA, lesion	Ren et al. 2025
P11_5	P11	aTtoGn	0.816569	0.885895	0	Female	67	Chondrocyte, OA, lesion	Ren et al. 2025
P13L_1	P13	aTtoGn	1.48525	0.494619	0	Male	73	Chondrocyte, OA, lesion	Ren et al. 2025
P13L_2	P13	aTtoGn	0.798996	0.885895	0	Male	73	Chondrocyte, OA, lesion	Ren et al. 2025
P13L_4	P13	aTtoGn	0.912895	0.853762	0	Male	73	Chondrocyte, OA, lesion	Ren et al. 2025
P13L_5	P13	aTtoGn	1.46585	0.557521	0	Male	73	Chondrocyte, OA, lesion	Ren et al. 2025
P13N_1	P13	aTtoGn	1.10603	0.723593	0	Male	73	Chondrocyte, OA, non-lesion	Ren et al. 2025
P13N_2	P13	aTtoGn	0.29788	1	0	Male	73	Chondrocyte, OA, non-lesion	Ren et al. 2025
P13N_3	P13	aTtoGn	1.03675	0.776154	0	Male	73	Chondrocyte, OA, non-lesion	Ren et al. 2025
P13N_4	P13	aTtoGn	0.902627	0.853762	0	Male	73	Chondrocyte, OA, non-lesion	Ren et al. 2025
P13N_5	P13	aTtoGn	0.905302	0.853762	0	Male	73	Chondrocyte, OA, non-lesion	Ren et al. 2025
P15L_1	P15	aTtoGn	1.26655	0.723593	0	Male	69	Chondrocyte, OA, lesion	Ren et al. 2025
P15L_2	P15	aTtoGn	1.90101	0.235379	0	Male	69	Chondrocyte, OA, lesion	Ren et al. 2025
P15L_3	P15	aTtoGn	1.4332	0.537316	0	Male	69	Chondrocyte, OA, lesion	Ren et al. 2025
P15L_4	P15	aTtoGn	1.22891	0.691797	0	Male	69	Chondrocyte, OA, lesion	Ren et al. 2025
P15N_1	P15	aTtoGn	1.45916	0.557521	0	Male	69	Chondrocyte, OA, non-lesion	Ren et al. 2025
P15N_2	P15	aTtoGn	1.46078	0.557521	0	Male	69	Chondrocyte, OA, non-lesion	Ren et al. 2025
P15N_3	P15	aTtoGn	1.6499	0.537316	0	Male	69	Chondrocyte, OA, non-lesion	Ren et al. 2025
P15N_4	P15	aTtoGn	1.05468	0.77599	0	Male	69	Chondrocyte, OA, non-lesion	Ren et al. 2025
P15N_5	P15	aTtoGn	1.98966	0.494619	0	Male	69	Chondrocyte, OA, non-lesion	Ren et al. 2025
P16L_1	P16	aTtoGn	1.45352	0.557521	0	Male	76	Chondrocyte, OA, lesion	Ren et al. 2025
P16L_2	P16	aTtoGn	1.11814	0.723593	0	Male	76	Chondrocyte, OA, lesion	Ren et al. 2025
P16L_3	P16	aTtoGn	0.85086	0.877953	0	Male	76	Chondrocyte, OA, lesion	Ren et al. 2025
P16L_4	P16	aTtoGn	1.79543	0.431493	0	Male	76	Chondrocyte, OA, lesion	Ren et al. 2025
P16L_5	P16	aTtoGn	1.76975	0.494619	0	Male	76	Chondrocyte, OA, lesion	Ren et al. 2025
P19L_1	P19	aTtoGn	1.10104	0.771582	0	Female	78	Chondrocyte, OA, lesion	Ren et al. 2025
P19L_2	P19	aTtoGn	1.71085	0.537316	0	Female	78	Chondrocyte, OA, lesion	Ren et al. 2025
P19L_3	P19	aTtoGn	2.29089	0.123586	0	Female	78	Chondrocyte, OA, lesion	Ren et al. 2025
P19L_4	P19	aTtoGn	1.56537	0.557521	0	Female	78	Chondrocyte, OA, lesion	Ren et al. 2025
P19L_5	P19	aTtoGn	1.82924	0.557521	0	Female	78	Chondrocyte, OA, lesion	Ren et al. 2025
P2-1	P2	aTtoGn	1.38734	0.723593	0	Male	42	Chondrocyte, healthy	Ren et al. 2025
P2-2	P2	aTtoGn	1.38865	0.649113	0	Male	42	Chondrocyte, healthy	Ren et al. 2025
P2-3	P2	aTtoGn	2.88679	0.235379	0	Male	42	Chondrocyte, healthy	Ren et al. 2025
P2-4	P2	aTtoGn	0.913889	0.853762	0	Male	42	Chondrocyte, healthy	Ren et al. 2025
P2-5	P2	aTtoGn	1.92197	0.470205	0	Male	42	Chondrocyte, healthy	Ren et al. 2025
P21L-14	P21	aTtoGn	1.68652	0.56093	0	Male	26	Chondrocyte, OA, lesion	Ren et al. 2025
P21L-15	P21	aTtoGn	1.90775	0.494619	0	Male	26	Chondrocyte, OA, lesion	Ren et al. 2025
P21L-2	P21	aTtoGn	2.12055	0.467461	0	Male	26	Chondrocyte, OA, lesion	Ren et al. 2025
P21L-6	P21	aTtoGn	0.717944	0.909566	0	Male	26	Chondrocyte, OA, lesion	Ren et al. 2025
P21N-2	P21	aTtoGn	2.03724	0.494619	0	Male	26	Chondrocyte, OA, non-lesion	Ren et al. 2025
P21N-3	P21	aTtoGn	1.64348	0.494619	0	Male	26	Chondrocyte, OA, non-lesion	Ren et al. 2025
P21N-4	P21	aTtoGn	1.75864	0.537316	0	Male	26	Chondrocyte, OA, non-lesion	Ren et al. 2025
P21N-7	P21	aTtoGn	1.77941	0.494619	0	Male	26	Chondrocyte, OA, non-lesion	Ren et al. 2025
P21N-8	P21	aTtoGn	2.30847	0.494619	0	Male	26	Chondrocyte, OA, non-lesion	Ren et al. 2025
P22_2	P22	aTtoGn	1.36131	0.557521	0	Male	57	Chondrocyte, OA, lesion	Ren et al. 2025
P22_4	P22	aTtoGn	0.488681	1	0	Male	57	Chondrocyte, OA, lesion	Ren et al. 2025
P22_5	P22	aTtoGn	1.47496	0.557521	0	Male	57	Chondrocyte, OA, lesion	Ren et al. 2025
P22_6	P22	aTtoGn	0.734002	0.906968	0	Male	57	Chondrocyte, OA, lesion	Ren et al. 2025
P22_7	P22	aTtoGn	0.971036	0.837028	0	Male	57	Chondrocyte, OA, lesion	Ren et al. 2025
P3-3	P3	aTtoGn	1.45297	0.537316	0	Male	64	Chondrocyte, healthy	Ren et al. 2025
P3-30	P3	aTtoGn	1.52558	0.494619	0	Male	64	Chondrocyte, healthy	Ren et al. 2025
P3-6	P3	aTtoGn	1.20848	0.709681	0	Male	64	Chondrocyte, healthy	Ren et al. 2025
P3-8	P3	aTtoGn	1.3988	0.55553	0	Male	64	Chondrocyte, healthy	Ren et al. 2025
P30_1	P30	aTtoGn	1.05412	0.770187	0	Female	80	Chondrocyte, healthy	Ren et al. 2025
P30_2	P30	aTtoGn	1.58251	0.494619	0	Female	80	Chondrocyte, healthy	Ren et al. 2025
P30_3	P30	aTtoGn	1.35523	0.557521	0	Female	80	Chondrocyte, healthy	Ren et al. 2025
P30_4	P30	aTtoGn	1.79092	0.145036	0	Female	80	Chondrocyte, healthy	Ren et al. 2025
P32_1	P32	aTtoGn	1.12516	0.723593	0	Female	90	Chondrocyte, healthy	Ren et al. 2025
P32_2	P32	aTtoGn	0.580323	0.991214	0	Female	90	Chondrocyte, healthy	Ren et al. 2025
[truncated: 7,305 more rows]
